# Supplementary material for: MDA-SKF: Similarity Kernel Fusion for Accurately Discovering miRNA-Disease Association
Source: Front Genet. 2018 Dec 10;9:618. doi: 10.3389/fgene.2018.00618 (PMC6295467; doi:10.3389/fgene.2018.00618)
Supplement: Supplementary file 1 [file Table_1.XLSX]

## Sheet: global_case
Disease	miRNA	state
Adrenocortical Carcinoma	hsa-mir-21	dbDEMC
Adrenocortical Carcinoma	hsa-mir-214	dbDEMC&mir2disease
Adrenocortical Carcinoma	hsa-mir-141	unconfirmed
Adrenocortical Carcinoma	hsa-mir-34a	unconfirmed
Adrenocortical Carcinoma	hsa-mir-221	unconfirmed
Adrenocortical Carcinoma	hsa-mir-146b	unconfirmed
Adrenocortical Carcinoma	hsa-mir-223	unconfirmed
Adrenocortical Carcinoma	hsa-let-7f	dbDEMC
Adrenocortical Carcinoma	hsa-mir-31	unconfirmed
Adrenocortical Carcinoma	hsa-mir-92a	unconfirmed
Adrenocortical Carcinoma	hsa-mir-29c	unconfirmed
Adrenocortical Carcinoma	hsa-let-7e	dbDEMC
Adrenocortical Carcinoma	hsa-mir-20a	unconfirmed
Adrenocortical Carcinoma	hsa-mir-218	unconfirmed
Adrenocortical Carcinoma	hsa-mir-133b	unconfirmed
Adrenocortical Carcinoma	hsa-mir-200a	unconfirmed
Adrenocortical Carcinoma	hsa-mir-182	unconfirmed
Adrenocortical Carcinoma	hsa-mir-183	unconfirmed
Adrenocortical Carcinoma	hsa-mir-199a	unconfirmed
Adrenocortical Carcinoma	hsa-mir-10b	unconfirmed
Adrenocortical Carcinoma	hsa-mir-26a	unconfirmed
Adrenocortical Carcinoma	hsa-let-7i	dbDEMC
Adrenocortical Carcinoma	hsa-mir-34b	unconfirmed
Adrenocortical Carcinoma	hsa-mir-15a	unconfirmed
Adrenocortical Carcinoma	hsa-mir-142	unconfirmed
Adrenocortical Carcinoma	hsa-mir-205	unconfirmed
Adrenocortical Carcinoma	hsa-mir-19b	unconfirmed
Adrenocortical Carcinoma	hsa-mir-124	unconfirmed
Adrenocortical Carcinoma	hsa-mir-181a	unconfirmed
Adrenocortical Carcinoma	hsa-mir-486	unconfirmed
Adrenocortical Carcinoma	hsa-mir-101	dbDEMC
Adrenocortical Carcinoma	hsa-mir-99a	dbDEMC
Adrenocortical Carcinoma	hsa-mir-138	unconfirmed
Adrenocortical Carcinoma	hsa-mir-125a	unconfirmed
Adrenocortical Carcinoma	hsa-mir-30c	unconfirmed
Adrenocortical Carcinoma	hsa-mir-27a	unconfirmed
Adrenocortical Carcinoma	hsa-mir-103a	unconfirmed
Adrenocortical Carcinoma	hsa-mir-181b	unconfirmed
Adrenocortical Carcinoma	hsa-mir-25	unconfirmed
Adrenocortical Carcinoma	hsa-mir-18a	unconfirmed
Adrenocortical Carcinoma	hsa-mir-9	unconfirmed
Adrenocortical Carcinoma	hsa-let-7g	dbDEMC
Adrenocortical Carcinoma	hsa-mir-29b	dbDEMC
Adrenocortical Carcinoma	hsa-mir-24	unconfirmed
Adrenocortical Carcinoma	hsa-mir-34c	unconfirmed
Adrenocortical Carcinoma	hsa-mir-106a	unconfirmed
Adrenocortical Carcinoma	hsa-mir-206	unconfirmed
Adrenocortical Carcinoma	hsa-mir-29a	dbDEMC
Adrenocortical Carcinoma	hsa-mir-503	dbDEMC&mir2disease
Adrenocortical Carcinoma	hsa-mir-150	unconfirmed
Biliary Tract Neoplasms	hsa-mir-21	unconfirmed
Biliary Tract Neoplasms	hsa-let-7a	unconfirmed
Biliary Tract Neoplasms	hsa-mir-155	unconfirmed
Biliary Tract Neoplasms	hsa-mir-16	unconfirmed
Biliary Tract Neoplasms	hsa-mir-126	unconfirmed
Biliary Tract Neoplasms	hsa-let-7b	unconfirmed
Biliary Tract Neoplasms	hsa-mir-200c	unconfirmed
Biliary Tract Neoplasms	hsa-mir-125b	unconfirmed
Biliary Tract Neoplasms	hsa-let-7c	unconfirmed
Biliary Tract Neoplasms	hsa-mir-221	unconfirmed
Biliary Tract Neoplasms	hsa-let-7g	unconfirmed
Biliary Tract Neoplasms	hsa-mir-200b	unconfirmed
Biliary Tract Neoplasms	hsa-mir-375	unconfirmed
Biliary Tract Neoplasms	hsa-mir-29a	unconfirmed
Biliary Tract Neoplasms	hsa-mir-31	unconfirmed
Biliary Tract Neoplasms	hsa-mir-143	unconfirmed
Biliary Tract Neoplasms	hsa-mir-1	dbDEMC
Biliary Tract Neoplasms	hsa-let-7e	unconfirmed
Biliary Tract Neoplasms	hsa-mir-196a	unconfirmed
Biliary Tract Neoplasms	hsa-mir-101	unconfirmed
Biliary Tract Neoplasms	hsa-mir-486	unconfirmed
Biliary Tract Neoplasms	hsa-mir-223	unconfirmed
Biliary Tract Neoplasms	hsa-mir-122	unconfirmed
Biliary Tract Neoplasms	hsa-mir-146a	unconfirmed
Biliary Tract Neoplasms	hsa-mir-34a	unconfirmed
Biliary Tract Neoplasms	hsa-mir-200a	unconfirmed
Biliary Tract Neoplasms	hsa-mir-142	unconfirmed
Biliary Tract Neoplasms	hsa-mir-20a	unconfirmed
Biliary Tract Neoplasms	hsa-mir-148a	unconfirmed
Biliary Tract Neoplasms	hsa-mir-133b	unconfirmed
Biliary Tract Neoplasms	hsa-mir-29b	unconfirmed
Biliary Tract Neoplasms	hsa-let-7d	unconfirmed
Biliary Tract Neoplasms	hsa-mir-218	unconfirmed
Biliary Tract Neoplasms	hsa-mir-34c	unconfirmed
Biliary Tract Neoplasms	hsa-mir-10b	unconfirmed
Biliary Tract Neoplasms	hsa-mir-17	unconfirmed
Biliary Tract Neoplasms	hsa-mir-18a	unconfirmed
Biliary Tract Neoplasms	hsa-mir-214	unconfirmed
Biliary Tract Neoplasms	hsa-mir-7	unconfirmed
Biliary Tract Neoplasms	hsa-mir-100	unconfirmed
Biliary Tract Neoplasms	hsa-mir-15b	unconfirmed
Biliary Tract Neoplasms	hsa-mir-210	dbDEMC
Biliary Tract Neoplasms	hsa-mir-18b	unconfirmed
Biliary Tract Neoplasms	hsa-mir-203	unconfirmed
Biliary Tract Neoplasms	hsa-mir-124	unconfirmed
Biliary Tract Neoplasms	hsa-mir-181b	unconfirmed
Biliary Tract Neoplasms	hsa-mir-24	unconfirmed
Biliary Tract Neoplasms	hsa-mir-92a	unconfirmed
Biliary Tract Neoplasms	hsa-mir-29c	unconfirmed
Biliary Tract Neoplasms	hsa-mir-26a	unconfirmed
Bladder Neoplasms	hsa-mir-21	dbDEMC&mir2disease
Bladder Neoplasms	hsa-mir-200a	dbDEMC
Bladder Neoplasms	hsa-mir-141	dbDEMC
Bladder Neoplasms	hsa-mir-200c	dbDEMC
Bladder Neoplasms	hsa-mir-200b	dbDEMC
Bladder Neoplasms	hsa-mir-125b	dbDEMC&mir2disease
Bladder Neoplasms	hsa-mir-155	unconfirmed
Bladder Neoplasms	hsa-mir-99a	dbDEMC&mir2disease
Bladder Neoplasms	hsa-mir-199a	unconfirmed
Bladder Neoplasms	hsa-mir-145	dbDEMC&mir2disease
Bladder Neoplasms	hsa-mir-205	dbDEMC&mir2disease
Bladder Neoplasms	hsa-mir-429	dbDEMC
Bladder Neoplasms	hsa-mir-126	unconfirmed
Bladder Neoplasms	hsa-mir-100	dbDEMC&mir2disease
Bladder Neoplasms	hsa-mir-29c	mir2disease
Bladder Neoplasms	hsa-mir-146a	unconfirmed
Bladder Neoplasms	hsa-mir-34c	unconfirmed
Bladder Neoplasms	hsa-mir-17	dbDEMC
Bladder Neoplasms	hsa-mir-20a	dbDEMC
Bladder Neoplasms	hsa-mir-203	mir2disease
Bladder Neoplasms	hsa-mir-27a	unconfirmed
Bladder Neoplasms	hsa-mir-92a	unconfirmed
Bladder Neoplasms	hsa-mir-19a	dbDEMC
Bladder Neoplasms	hsa-mir-143	dbDEMC&mir2disease
Bladder Neoplasms	hsa-mir-218	dbDEMC
Bladder Neoplasms	hsa-mir-9	unconfirmed
Bladder Neoplasms	hsa-mir-34a	unconfirmed
Bladder Neoplasms	hsa-mir-15a	unconfirmed
Bladder Neoplasms	hsa-mir-1	dbDEMC
Bladder Neoplasms	hsa-mir-34b	unconfirmed
Bladder Neoplasms	hsa-mir-183	dbDEMC
Bladder Neoplasms	hsa-mir-29b	unconfirmed
Bladder Neoplasms	hsa-mir-142	unconfirmed
Bladder Neoplasms	hsa-mir-19b	dbDEMC
Bladder Neoplasms	hsa-mir-127	mir2disease
Bladder Neoplasms	hsa-mir-182	dbDEMC
Bladder Neoplasms	hsa-mir-93	dbDEMC
Bladder Neoplasms	hsa-mir-18a	unconfirmed
Bladder Neoplasms	hsa-mir-7	dbDEMC&mir2disease
Bladder Neoplasms	hsa-mir-101	mir2disease
Bladder Neoplasms	hsa-mir-192	unconfirmed
Bladder Neoplasms	hsa-mir-10b	unconfirmed
Bladder Neoplasms	hsa-mir-133b	dbDEMC&mir2disease
Bladder Neoplasms	hsa-mir-135b	dbDEMC
Bladder Neoplasms	hsa-mir-221	mir2disease
Bladder Neoplasms	hsa-mir-224	unconfirmed
Bladder Neoplasms	hsa-let-7b	unconfirmed
Bladder Neoplasms	hsa-mir-210	dbDEMC
Bladder Neoplasms	hsa-mir-96	dbDEMC
Bladder Neoplasms	hsa-mir-27b	dbDEMC
Brain Neoplasms	hsa-mir-146a	dbDEMC
Brain Neoplasms	hsa-mir-155	dbDEMC
Brain Neoplasms	hsa-mir-145	dbDEMC
Brain Neoplasms	hsa-mir-16	dbDEMC
Brain Neoplasms	hsa-mir-15a	dbDEMC
Brain Neoplasms	hsa-mir-29a	dbDEMC
Brain Neoplasms	hsa-mir-125b	dbDEMC
Brain Neoplasms	hsa-mir-29b	dbDEMC
Brain Neoplasms	hsa-mir-29c	dbDEMC
Brain Neoplasms	hsa-mir-124	dbDEMC
Brain Neoplasms	hsa-mir-20a	dbDEMC
Brain Neoplasms	hsa-mir-26a	dbDEMC
Brain Neoplasms	hsa-mir-34b	dbDEMC
Brain Neoplasms	hsa-mir-34c	dbDEMC
Brain Neoplasms	hsa-mir-17	dbDEMC
Brain Neoplasms	hsa-let-7a	dbDEMC
Brain Neoplasms	hsa-mir-122	unconfirmed
Brain Neoplasms	hsa-mir-150	dbDEMC
Brain Neoplasms	hsa-mir-221	dbDEMC
Brain Neoplasms	hsa-mir-1	dbDEMC
Brain Neoplasms	hsa-mir-143	dbDEMC
Brain Neoplasms	hsa-mir-335	dbDEMC
Brain Neoplasms	hsa-let-7i	dbDEMC
Brain Neoplasms	hsa-let-7b	dbDEMC
Brain Neoplasms	hsa-mir-128	dbDEMC
Brain Neoplasms	hsa-let-7f	dbDEMC
Brain Neoplasms	hsa-mir-196a	dbDEMC
Brain Neoplasms	hsa-mir-7	dbDEMC
Brain Neoplasms	hsa-mir-181a	dbDEMC
Brain Neoplasms	hsa-mir-146b	dbDEMC
Brain Neoplasms	hsa-mir-22	dbDEMC
Brain Neoplasms	hsa-let-7g	dbDEMC
Brain Neoplasms	hsa-mir-126	unconfirmed
Brain Neoplasms	hsa-mir-199a	dbDEMC
Brain Neoplasms	hsa-mir-27b	dbDEMC
Brain Neoplasms	hsa-mir-101	dbDEMC
Brain Neoplasms	hsa-mir-92a	unconfirmed
Brain Neoplasms	hsa-mir-107	dbDEMC
Brain Neoplasms	hsa-let-7e	dbDEMC
Brain Neoplasms	hsa-mir-491	unconfirmed
Brain Neoplasms	hsa-mir-103a	unconfirmed
Brain Neoplasms	hsa-mir-24	dbDEMC
Brain Neoplasms	hsa-mir-210	dbDEMC
Brain Neoplasms	hsa-mir-106b	dbDEMC
Brain Neoplasms	hsa-mir-181c	dbDEMC
Brain Neoplasms	hsa-mir-31	dbDEMC
Brain Neoplasms	hsa-mir-342	unconfirmed
Brain Neoplasms	hsa-mir-200b	dbDEMC
Brain Neoplasms	hsa-mir-18a	dbDEMC
Brain Neoplasms	hsa-mir-19b	dbDEMC
Breast Neoplasms	hsa-mir-142	unconfirmed
Breast Neoplasms	hsa-mir-138	dbDEMC
Breast Neoplasms	hsa-mir-99a	dbDEMC
Breast Neoplasms	hsa-mir-106a	dbDEMC
Breast Neoplasms	hsa-mir-130a	dbDEMC
Breast Neoplasms	hsa-mir-150	dbDEMC
Breast Neoplasms	hsa-mir-15b	dbDEMC
Breast Neoplasms	hsa-mir-192	dbDEMC
Breast Neoplasms	hsa-mir-378a	unconfirmed
Breast Neoplasms	hsa-mir-98	dbDEMC&mir2disease
Breast Neoplasms	hsa-mir-30e	unconfirmed
Breast Neoplasms	hsa-mir-574	unconfirmed
Breast Neoplasms	hsa-mir-130b	dbDEMC
Breast Neoplasms	hsa-mir-186	dbDEMC
Breast Neoplasms	hsa-mir-212	dbDEMC
Breast Neoplasms	hsa-mir-92b	dbDEMC
Breast Neoplasms	hsa-mir-372	dbDEMC
Breast Neoplasms	hsa-mir-208a	dbDEMC
Breast Neoplasms	hsa-mir-542	unconfirmed
Breast Neoplasms	hsa-mir-185	dbDEMC
Breast Neoplasms	hsa-mir-494	dbDEMC
Breast Neoplasms	hsa-mir-28	dbDEMC
Breast Neoplasms	hsa-mir-370	dbDEMC
Breast Neoplasms	hsa-mir-449b	dbDEMC
Breast Neoplasms	hsa-mir-1266	dbDEMC
Breast Neoplasms	hsa-mir-211	dbDEMC
Breast Neoplasms	hsa-mir-371a	unconfirmed
Breast Neoplasms	hsa-mir-134	dbDEMC
Breast Neoplasms	hsa-mir-196b	dbDEMC
Breast Neoplasms	hsa-mir-154	dbDEMC
Breast Neoplasms	hsa-mir-449a	dbDEMC
Breast Neoplasms	hsa-mir-663b	dbDEMC
Breast Neoplasms	hsa-mir-330	dbDEMC
Breast Neoplasms	hsa-mir-32	dbDEMC
Breast Neoplasms	hsa-mir-337	dbDEMC
Breast Neoplasms	hsa-mir-184	dbDEMC
Breast Neoplasms	hsa-mir-181d	dbDEMC&mir2disease
Breast Neoplasms	hsa-mir-144	dbDEMC
Breast Neoplasms	hsa-mir-181c	dbDEMC
Breast Neoplasms	hsa-mir-520e	dbDEMC
Breast Neoplasms	hsa-mir-363	dbDEMC
Breast Neoplasms	hsa-mir-376a	dbDEMC
Breast Neoplasms	hsa-mir-424	dbDEMC
Breast Neoplasms	hsa-mir-512	unconfirmed
Breast Neoplasms	hsa-mir-633	dbDEMC
Breast Neoplasms	hsa-mir-99b	dbDEMC
Breast Neoplasms	hsa-mir-520f	dbDEMC
Breast Neoplasms	hsa-mir-550a	dbDEMC
Breast Neoplasms	hsa-mir-520g	dbDEMC
Breast Neoplasms	hsa-mir-1236	dbDEMC
Cervical Neoplasms	hsa-mir-125b	dbDEMC
Cervical Neoplasms	hsa-mir-21	dbDEMC&mir2disease
Cervical Neoplasms	hsa-mir-200a	dbDEMC
Cervical Neoplasms	hsa-mir-100	dbDEMC
Cervical Neoplasms	hsa-mir-9	dbDEMC
Cervical Neoplasms	hsa-mir-155	unconfirmed
Cervical Neoplasms	hsa-mir-194	dbDEMC
Cervical Neoplasms	hsa-mir-145	dbDEMC
Cervical Neoplasms	hsa-mir-17	unconfirmed
Cervical Neoplasms	hsa-mir-20a	unconfirmed
Cervical Neoplasms	hsa-mir-141	dbDEMC
Cervical Neoplasms	hsa-mir-27a	dbDEMC
Cervical Neoplasms	hsa-mir-34c	unconfirmed
Cervical Neoplasms	hsa-mir-205	dbDEMC
Cervical Neoplasms	hsa-mir-126	unconfirmed
Cervical Neoplasms	hsa-mir-193b	dbDEMC
Cervical Neoplasms	hsa-mir-182	unconfirmed
Cervical Neoplasms	hsa-mir-200c	dbDEMC
Cervical Neoplasms	hsa-mir-19b	dbDEMC
Cervical Neoplasms	hsa-mir-146a	dbDEMC
Cervical Neoplasms	hsa-mir-19a	dbDEMC
Cervical Neoplasms	hsa-mir-203	dbDEMC
Cervical Neoplasms	hsa-mir-143	mir2disease
Cervical Neoplasms	hsa-mir-375	dbDEMC
Cervical Neoplasms	hsa-mir-1	unconfirmed
Cervical Neoplasms	hsa-let-7a	unconfirmed
Cervical Neoplasms	hsa-mir-99a	dbDEMC
Cervical Neoplasms	hsa-mir-7	unconfirmed
Cervical Neoplasms	hsa-mir-34a	dbDEMC
Cervical Neoplasms	hsa-mir-200b	dbDEMC
Cervical Neoplasms	hsa-mir-133b	dbDEMC
Cervical Neoplasms	hsa-mir-429	dbDEMC
Cervical Neoplasms	hsa-mir-221	dbDEMC
Cervical Neoplasms	hsa-mir-23b	dbDEMC&mir2disease
Cervical Neoplasms	hsa-mir-34b	unconfirmed
Cervical Neoplasms	hsa-let-7f	unconfirmed
Cervical Neoplasms	hsa-mir-199a	dbDEMC
Cervical Neoplasms	hsa-mir-16	dbDEMC
Cervical Neoplasms	hsa-let-7b	mir2disease
Cervical Neoplasms	hsa-mir-302a	unconfirmed
Cervical Neoplasms	hsa-let-7c	dbDEMC&mir2disease
Cervical Neoplasms	hsa-let-7d	dbDEMC
Cervical Neoplasms	hsa-mir-29c	dbDEMC
Cervical Neoplasms	hsa-mir-196a	unconfirmed
Cervical Neoplasms	hsa-let-7i	dbDEMC
Cervical Neoplasms	hsa-mir-10a	dbDEMC
Cervical Neoplasms	hsa-let-7e	dbDEMC
Cervical Neoplasms	hsa-let-7g	dbDEMC
Cervical Neoplasms	hsa-mir-146b	dbDEMC
Cervical Neoplasms	hsa-mir-215	dbDEMC
Chordoma	hsa-mir-21	unconfirmed
Chordoma	hsa-mir-34a	dbDEMC
Chordoma	hsa-mir-17	dbDEMC
Chordoma	hsa-mir-20a	dbDEMC
Chordoma	hsa-mir-145	dbDEMC
Chordoma	hsa-mir-125b	dbDEMC
Chordoma	hsa-mir-19b	unconfirmed
Chordoma	hsa-mir-18a	unconfirmed
Chordoma	hsa-mir-92a	unconfirmed
Chordoma	hsa-mir-19a	unconfirmed
Chordoma	hsa-mir-124	unconfirmed
Chordoma	hsa-mir-181b	dbDEMC
Chordoma	hsa-mir-31	unconfirmed
Chordoma	hsa-mir-143	dbDEMC
Chordoma	hsa-mir-7	unconfirmed
Chordoma	hsa-let-7a	dbDEMC
Chordoma	hsa-mir-29a	dbDEMC
Chordoma	hsa-mir-9	unconfirmed
Chordoma	hsa-mir-183	unconfirmed
Chordoma	hsa-mir-138	unconfirmed
Chordoma	hsa-mir-221	dbDEMC
Chordoma	hsa-mir-16	dbDEMC
Chordoma	hsa-mir-106a	unconfirmed
Chordoma	hsa-mir-181a	dbDEMC
Chordoma	hsa-mir-218	unconfirmed
Chordoma	hsa-mir-155	unconfirmed
Chordoma	hsa-mir-302b	unconfirmed
Chordoma	hsa-mir-106b	dbDEMC
Chordoma	hsa-mir-137	unconfirmed
Chordoma	hsa-mir-29b	unconfirmed
Chordoma	hsa-mir-30a	unconfirmed
Chordoma	hsa-mir-10b	unconfirmed
Chordoma	hsa-mir-222	dbDEMC
Chordoma	hsa-mir-125a	unconfirmed
Chordoma	hsa-mir-146b	unconfirmed
Chordoma	hsa-mir-149	unconfirmed
Chordoma	hsa-mir-214	unconfirmed
Chordoma	hsa-mir-10a	unconfirmed
Chordoma	hsa-mir-15a	unconfirmed
Chordoma	hsa-mir-182	unconfirmed
Chordoma	hsa-let-7d	dbDEMC
Chordoma	hsa-let-7c	dbDEMC
Chordoma	hsa-mir-34c	unconfirmed
Chordoma	hsa-let-7f	unconfirmed
Chordoma	hsa-mir-224	unconfirmed
Chordoma	hsa-mir-302d	unconfirmed
Chordoma	hsa-mir-25	unconfirmed
Chordoma	hsa-mir-210	unconfirmed
Chordoma	hsa-mir-181d	unconfirmed
Chordoma	hsa-mir-142	unconfirmed
Colon Neoplasms	hsa-mir-155	dbDEMC
Colon Neoplasms	hsa-mir-21	dbDEMC
Colon Neoplasms	hsa-mir-143	dbDEMC
Colon Neoplasms	hsa-mir-200c	unconfirmed
Colon Neoplasms	hsa-mir-16	unconfirmed
Colon Neoplasms	hsa-mir-29a	dbDEMC
Colon Neoplasms	hsa-mir-31	dbDEMC
Colon Neoplasms	hsa-mir-200b	dbDEMC
Colon Neoplasms	hsa-mir-221	dbDEMC
Colon Neoplasms	hsa-mir-125b	dbDEMC
Colon Neoplasms	hsa-mir-20a	dbDEMC
Colon Neoplasms	hsa-mir-146a	dbDEMC
Colon Neoplasms	hsa-mir-18a	dbDEMC
Colon Neoplasms	hsa-mir-34a	dbDEMC
Colon Neoplasms	hsa-let-7b	dbDEMC
Colon Neoplasms	hsa-mir-107	dbDEMC
Colon Neoplasms	hsa-mir-142	unconfirmed
Colon Neoplasms	hsa-let-7a	dbDEMC
Colon Neoplasms	hsa-mir-133b	dbDEMC
Colon Neoplasms	hsa-let-7c	dbDEMC
Colon Neoplasms	hsa-mir-19a	dbDEMC
Colon Neoplasms	hsa-let-7e	dbDEMC
Colon Neoplasms	hsa-mir-223	dbDEMC
Colon Neoplasms	hsa-mir-141	dbDEMC
Colon Neoplasms	hsa-mir-486	dbDEMC
Colon Neoplasms	hsa-mir-125a	dbDEMC
Colon Neoplasms	hsa-mir-137	dbDEMC
Colon Neoplasms	hsa-mir-222	dbDEMC
Colon Neoplasms	hsa-mir-10b	dbDEMC
Colon Neoplasms	hsa-mir-199a	unconfirmed
Colon Neoplasms	hsa-mir-19b	dbDEMC
Colon Neoplasms	hsa-mir-200a	unconfirmed
Colon Neoplasms	hsa-mir-375	dbDEMC
Colon Neoplasms	hsa-mir-92a	dbDEMC
Colon Neoplasms	hsa-mir-1	dbDEMC
Colon Neoplasms	hsa-let-7g	dbDEMC
Colon Neoplasms	hsa-mir-15a	dbDEMC
Colon Neoplasms	hsa-let-7f	dbDEMC
Colon Neoplasms	hsa-let-7i	dbDEMC
Colon Neoplasms	hsa-mir-101	unconfirmed
Colon Neoplasms	hsa-mir-122	dbDEMC
Colon Neoplasms	hsa-mir-148a	dbDEMC
Colon Neoplasms	hsa-mir-22	dbDEMC
Colon Neoplasms	hsa-mir-9	dbDEMC
Colon Neoplasms	hsa-mir-34c	unconfirmed
Colon Neoplasms	hsa-mir-192	dbDEMC
Colon Neoplasms	hsa-mir-196a	dbDEMC
Colon Neoplasms	hsa-mir-106b	dbDEMC
Colon Neoplasms	hsa-mir-182	dbDEMC
Colon Neoplasms	hsa-mir-451a	dbDEMC
Colorectal Carcinoma	hsa-mir-125a	dbDEMC&mir2disease
Colorectal Carcinoma	hsa-mir-223	dbDEMC&mir2disease
Colorectal Carcinoma	hsa-let-7f	dbDEMC
Colorectal Carcinoma	hsa-mir-24	dbDEMC
Colorectal Carcinoma	hsa-mir-101	dbDEMC
Colorectal Carcinoma	hsa-mir-30c	dbDEMC&mir2disease
Colorectal Carcinoma	hsa-mir-205	unconfirmed
Colorectal Carcinoma	hsa-mir-29c	dbDEMC
Colorectal Carcinoma	hsa-mir-191	dbDEMC&mir2disease
Colorectal Carcinoma	hsa-mir-100	dbDEMC
Colorectal Carcinoma	hsa-mir-29b	dbDEMC&mir2disease
Colorectal Carcinoma	hsa-let-7g	dbDEMC&mir2disease
Colorectal Carcinoma	hsa-mir-214	dbDEMC
Colorectal Carcinoma	hsa-mir-15a	dbDEMC
Colorectal Carcinoma	hsa-let-7d	dbDEMC
Colorectal Carcinoma	hsa-mir-106b	dbDEMC&mir2disease
Colorectal Carcinoma	hsa-let-7i	dbDEMC
Colorectal Carcinoma	hsa-mir-15b	dbDEMC&mir2disease
Colorectal Carcinoma	hsa-mir-128	dbDEMC
Colorectal Carcinoma	hsa-mir-151a	unconfirmed
Colorectal Carcinoma	hsa-mir-138	dbDEMC
Colorectal Carcinoma	hsa-mir-296	mir2disease
Colorectal Carcinoma	hsa-mir-192	dbDEMC&mir2disease
Colorectal Carcinoma	hsa-mir-629	dbDEMC
Colorectal Carcinoma	hsa-mir-302b	dbDEMC
Colorectal Carcinoma	hsa-mir-132	dbDEMC&mir2disease
Colorectal Carcinoma	hsa-mir-20b	dbDEMC
Colorectal Carcinoma	hsa-mir-32	dbDEMC&mir2disease
Colorectal Carcinoma	hsa-mir-302c	dbDEMC
Colorectal Carcinoma	hsa-mir-98	dbDEMC
Colorectal Carcinoma	hsa-mir-204	dbDEMC
Colorectal Carcinoma	hsa-mir-23b	dbDEMC
Colorectal Carcinoma	hsa-mir-153	dbDEMC
Colorectal Carcinoma	hsa-mir-630	dbDEMC
Colorectal Carcinoma	hsa-mir-30b	dbDEMC
Colorectal Carcinoma	hsa-mir-196b	dbDEMC
Colorectal Carcinoma	hsa-mir-370	dbDEMC
Colorectal Carcinoma	hsa-mir-302a	dbDEMC
Colorectal Carcinoma	hsa-mir-212	dbDEMC
Colorectal Carcinoma	hsa-mir-193b	dbDEMC
Colorectal Carcinoma	hsa-mir-513a	unconfirmed
Colorectal Carcinoma	hsa-mir-30e	dbDEMC
Colorectal Carcinoma	hsa-mir-720	dbDEMC
Colorectal Carcinoma	hsa-mir-197	dbDEMC
Colorectal Carcinoma	hsa-mir-561	dbDEMC
Colorectal Carcinoma	hsa-mir-365a	unconfirmed
Colorectal Carcinoma	hsa-mir-1183	dbDEMC
Colorectal Carcinoma	hsa-mir-10a	dbDEMC&mir2disease
Colorectal Carcinoma	hsa-mir-1909	dbDEMC
Colorectal Carcinoma	hsa-mir-188	unconfirmed
Endometrial Neoplasms	hsa-mir-145	unconfirmed
Endometrial Neoplasms	hsa-mir-126	unconfirmed
Endometrial Neoplasms	hsa-mir-143	unconfirmed
Endometrial Neoplasms	hsa-mir-34c	unconfirmed
Endometrial Neoplasms	hsa-mir-221	unconfirmed
Endometrial Neoplasms	hsa-mir-20a	unconfirmed
Endometrial Neoplasms	hsa-mir-203	dbDEMC
Endometrial Neoplasms	hsa-mir-218	unconfirmed
Endometrial Neoplasms	hsa-mir-34b	unconfirmed
Endometrial Neoplasms	hsa-mir-375	dbDEMC
Endometrial Neoplasms	hsa-mir-199a	unconfirmed
Endometrial Neoplasms	hsa-mir-7	unconfirmed
Endometrial Neoplasms	hsa-mir-10b	unconfirmed
Endometrial Neoplasms	hsa-mir-17	unconfirmed
Endometrial Neoplasms	hsa-mir-125a	unconfirmed
Endometrial Neoplasms	hsa-mir-34a	unconfirmed
Endometrial Neoplasms	hsa-mir-214	unconfirmed
Endometrial Neoplasms	hsa-mir-19b	unconfirmed
Endometrial Neoplasms	hsa-mir-19a	unconfirmed
Endometrial Neoplasms	hsa-mir-92a	unconfirmed
Endometrial Neoplasms	hsa-mir-29b	unconfirmed
Endometrial Neoplasms	hsa-mir-18a	unconfirmed
Endometrial Neoplasms	hsa-mir-31	unconfirmed
Endometrial Neoplasms	hsa-mir-16	unconfirmed
Endometrial Neoplasms	hsa-mir-181a	unconfirmed
Endometrial Neoplasms	hsa-mir-196a	unconfirmed
Endometrial Neoplasms	hsa-mir-101	unconfirmed
Endometrial Neoplasms	hsa-mir-222	unconfirmed
Endometrial Neoplasms	hsa-mir-23b	unconfirmed
Endometrial Neoplasms	hsa-mir-133b	dbDEMC
Endometrial Neoplasms	hsa-mir-486	unconfirmed
Endometrial Neoplasms	hsa-mir-223	unconfirmed
Endometrial Neoplasms	hsa-mir-135b	dbDEMC
Endometrial Neoplasms	hsa-mir-93	unconfirmed
Endometrial Neoplasms	hsa-mir-146a	unconfirmed
Endometrial Neoplasms	hsa-mir-22	unconfirmed
Endometrial Neoplasms	hsa-mir-15b	unconfirmed
Endometrial Neoplasms	hsa-mir-133a	unconfirmed
Endometrial Neoplasms	hsa-mir-26a	unconfirmed
Endometrial Neoplasms	hsa-mir-25	unconfirmed
Endometrial Neoplasms	hsa-mir-10a	unconfirmed
Endometrial Neoplasms	hsa-mir-302a	unconfirmed
Endometrial Neoplasms	hsa-mir-107	dbDEMC
Endometrial Neoplasms	hsa-mir-181b	unconfirmed
Endometrial Neoplasms	hsa-mir-135a	unconfirmed
Endometrial Neoplasms	hsa-mir-708	unconfirmed
Endometrial Neoplasms	hsa-mir-127	unconfirmed
Endometrial Neoplasms	hsa-mir-151a	unconfirmed
Endometrial Neoplasms	hsa-mir-128	unconfirmed
Endometrial Neoplasms	hsa-mir-192	unconfirmed
Esophageal Neoplasms	hsa-mir-200b	unconfirmed
Esophageal Neoplasms	hsa-mir-222	dbDEMC
Esophageal Neoplasms	hsa-mir-125b	dbDEMC
Esophageal Neoplasms	hsa-mir-133b	dbDEMC
Esophageal Neoplasms	hsa-mir-221	dbDEMC
Esophageal Neoplasms	hsa-mir-10b	dbDEMC
Esophageal Neoplasms	hsa-mir-17	unconfirmed
Esophageal Neoplasms	hsa-mir-16	dbDEMC
Esophageal Neoplasms	hsa-mir-142	unconfirmed
Esophageal Neoplasms	hsa-mir-29a	dbDEMC
Esophageal Neoplasms	hsa-let-7d	unconfirmed
Esophageal Neoplasms	hsa-mir-181a	dbDEMC
Esophageal Neoplasms	hsa-mir-18a	dbDEMC
Esophageal Neoplasms	hsa-let-7i	dbDEMC
Esophageal Neoplasms	hsa-mir-182	dbDEMC
Esophageal Neoplasms	hsa-mir-1	dbDEMC
Esophageal Neoplasms	hsa-mir-125a	dbDEMC
Esophageal Neoplasms	hsa-mir-218	dbDEMC
Esophageal Neoplasms	hsa-let-7e	unconfirmed
Esophageal Neoplasms	hsa-let-7f	dbDEMC
Esophageal Neoplasms	hsa-mir-9	dbDEMC
Esophageal Neoplasms	hsa-mir-122	unconfirmed
Esophageal Neoplasms	hsa-mir-15b	dbDEMC
Esophageal Neoplasms	hsa-mir-146b	dbDEMC
Esophageal Neoplasms	hsa-mir-24	dbDEMC
Esophageal Neoplasms	hsa-let-7g	unconfirmed
Esophageal Neoplasms	hsa-mir-199b	dbDEMC
Esophageal Neoplasms	hsa-mir-429	dbDEMC
Esophageal Neoplasms	hsa-mir-19b	dbDEMC
Esophageal Neoplasms	hsa-mir-7	dbDEMC
Esophageal Neoplasms	hsa-mir-151a	unconfirmed
Esophageal Neoplasms	hsa-mir-27b	dbDEMC
Esophageal Neoplasms	hsa-mir-127	dbDEMC
Esophageal Neoplasms	hsa-mir-106a	dbDEMC
Esophageal Neoplasms	hsa-mir-195	dbDEMC
Esophageal Neoplasms	hsa-mir-124	dbDEMC
Esophageal Neoplasms	hsa-mir-30c	dbDEMC
Esophageal Neoplasms	hsa-mir-107	dbDEMC&mir2disease
Esophageal Neoplasms	hsa-mir-224	dbDEMC
Esophageal Neoplasms	hsa-mir-29b	dbDEMC
Esophageal Neoplasms	hsa-mir-106b	dbDEMC
Esophageal Neoplasms	hsa-mir-30a	unconfirmed
Esophageal Neoplasms	hsa-mir-181b	dbDEMC
Esophageal Neoplasms	hsa-mir-18b	dbDEMC
Esophageal Neoplasms	hsa-mir-132	dbDEMC
Esophageal Neoplasms	hsa-mir-103a	unconfirmed
Esophageal Neoplasms	hsa-mir-93	dbDEMC
Esophageal Neoplasms	hsa-mir-96	dbDEMC
Esophageal Neoplasms	hsa-mir-708	dbDEMC
Esophageal Neoplasms	hsa-mir-378a	unconfirmed
Gastric Neoplasms	hsa-mir-155	dbDEMC
Gastric Neoplasms	hsa-mir-21	dbDEMC&mir2disease
Gastric Neoplasms	hsa-mir-145	dbDEMC&mir2disease
Gastric Neoplasms	hsa-mir-200c	unconfirmed
Gastric Neoplasms	hsa-mir-126	dbDEMC
Gastric Neoplasms	hsa-mir-375	dbDEMC
Gastric Neoplasms	hsa-mir-31	dbDEMC
Gastric Neoplasms	hsa-mir-200a	dbDEMC
Gastric Neoplasms	hsa-mir-200b	dbDEMC
Gastric Neoplasms	hsa-mir-16	dbDEMC&mir2disease
Gastric Neoplasms	hsa-mir-143	dbDEMC&mir2disease
Gastric Neoplasms	hsa-let-7a	dbDEMC&mir2disease
Gastric Neoplasms	hsa-mir-107	dbDEMC&mir2disease
Gastric Neoplasms	hsa-mir-141	dbDEMC&mir2disease
Gastric Neoplasms	hsa-mir-199a	unconfirmed
Gastric Neoplasms	hsa-mir-29a	unconfirmed
Gastric Neoplasms	hsa-mir-101	dbDEMC
Gastric Neoplasms	hsa-mir-486	dbDEMC
Gastric Neoplasms	hsa-mir-196a	dbDEMC
Gastric Neoplasms	hsa-mir-221	dbDEMC&mir2disease
Gastric Neoplasms	hsa-mir-142	unconfirmed
Gastric Neoplasms	hsa-mir-106a	dbDEMC&mir2disease
Gastric Neoplasms	hsa-mir-146a	unconfirmed
Gastric Neoplasms	hsa-mir-125b	dbDEMC
Gastric Neoplasms	hsa-mir-222	dbDEMC&mir2disease
Gastric Neoplasms	hsa-mir-34c	unconfirmed
Gastric Neoplasms	hsa-mir-223	dbDEMC&mir2disease
Gastric Neoplasms	hsa-mir-10b	dbDEMC
Gastric Neoplasms	hsa-mir-133b	dbDEMC
Gastric Neoplasms	hsa-mir-34a	dbDEMC
Gastric Neoplasms	hsa-mir-22	dbDEMC
Gastric Neoplasms	hsa-mir-27a	dbDEMC&mir2disease
Gastric Neoplasms	hsa-mir-25	dbDEMC&mir2disease
Gastric Neoplasms	hsa-mir-122	dbDEMC
Gastric Neoplasms	hsa-mir-183	dbDEMC
Gastric Neoplasms	hsa-let-7f	dbDEMC
Gastric Neoplasms	hsa-mir-192	dbDEMC
Gastric Neoplasms	hsa-mir-18a	dbDEMC
Gastric Neoplasms	hsa-let-7g	dbDEMC
Gastric Neoplasms	hsa-mir-20a	dbDEMC
Gastric Neoplasms	hsa-mir-15b	dbDEMC&mir2disease
Gastric Neoplasms	hsa-mir-130a	dbDEMC
Gastric Neoplasms	hsa-let-7b	dbDEMC
Gastric Neoplasms	hsa-mir-17	dbDEMC
Gastric Neoplasms	hsa-mir-1	dbDEMC
Gastric Neoplasms	hsa-mir-100	dbDEMC
Gastric Neoplasms	hsa-mir-199b	unconfirmed
Gastric Neoplasms	hsa-mir-146b	unconfirmed
Gastric Neoplasms	hsa-mir-191	dbDEMC&mir2disease
Gastric Neoplasms	hsa-mir-19a	dbDEMC
Head and Neck Neoplasms	hsa-mir-126	dbDEMC
Head and Neck Neoplasms	hsa-mir-200b	dbDEMC
Head and Neck Neoplasms	hsa-mir-20a	unconfirmed
Head and Neck Neoplasms	hsa-mir-17	unconfirmed
Head and Neck Neoplasms	hsa-mir-146a	dbDEMC
Head and Neck Neoplasms	hsa-mir-222	unconfirmed
Head and Neck Neoplasms	hsa-mir-200a	dbDEMC
Head and Neck Neoplasms	hsa-mir-10b	dbDEMC
Head and Neck Neoplasms	hsa-mir-210	dbDEMC&mir2disease
Head and Neck Neoplasms	hsa-mir-34c	dbDEMC
Head and Neck Neoplasms	hsa-mir-34b	dbDEMC
Head and Neck Neoplasms	hsa-mir-183	dbDEMC
Head and Neck Neoplasms	hsa-mir-19a	dbDEMC
Head and Neck Neoplasms	hsa-mir-16	unconfirmed
Head and Neck Neoplasms	hsa-mir-218	dbDEMC
Head and Neck Neoplasms	hsa-mir-92a	unconfirmed
Head and Neck Neoplasms	hsa-mir-133b	dbDEMC
Head and Neck Neoplasms	hsa-mir-27a	dbDEMC
Head and Neck Neoplasms	hsa-mir-19b	dbDEMC
Head and Neck Neoplasms	hsa-mir-486	dbDEMC
Head and Neck Neoplasms	hsa-mir-199a	unconfirmed
Head and Neck Neoplasms	hsa-mir-196a	dbDEMC
Head and Neck Neoplasms	hsa-mir-182	dbDEMC
Head and Neck Neoplasms	hsa-mir-29a	dbDEMC
Head and Neck Neoplasms	hsa-mir-24	unconfirmed
Head and Neck Neoplasms	hsa-mir-29b	unconfirmed
Head and Neck Neoplasms	hsa-mir-214	dbDEMC
Head and Neck Neoplasms	hsa-mir-148a	unconfirmed
Head and Neck Neoplasms	hsa-mir-26a	unconfirmed
Head and Neck Neoplasms	hsa-mir-124	unconfirmed
Head and Neck Neoplasms	hsa-mir-15b	unconfirmed
Head and Neck Neoplasms	hsa-mir-25	unconfirmed
Head and Neck Neoplasms	hsa-mir-106b	dbDEMC
Head and Neck Neoplasms	hsa-mir-30a	unconfirmed
Head and Neck Neoplasms	hsa-mir-30c	dbDEMC
Head and Neck Neoplasms	hsa-mir-23b	unconfirmed
Head and Neck Neoplasms	hsa-mir-93	dbDEMC
Head and Neck Neoplasms	hsa-mir-150	dbDEMC
Head and Neck Neoplasms	hsa-mir-103a	unconfirmed
Head and Neck Neoplasms	hsa-mir-127	unconfirmed
Head and Neck Neoplasms	hsa-mir-22	dbDEMC
Head and Neck Neoplasms	hsa-mir-98	unconfirmed
Head and Neck Neoplasms	hsa-mir-151a	unconfirmed
Head and Neck Neoplasms	hsa-mir-206	dbDEMC
Head and Neck Neoplasms	hsa-mir-194	dbDEMC
Head and Neck Neoplasms	hsa-mir-140	dbDEMC
Head and Neck Neoplasms	hsa-mir-106a	unconfirmed
Head and Neck Neoplasms	hsa-mir-96	unconfirmed
Head and Neck Neoplasms	hsa-mir-199b	dbDEMC
Head and Neck Neoplasms	hsa-mir-193a	unconfirmed
Hepatocellular Carcinoma	hsa-mir-143	dbDEMC
Hepatocellular Carcinoma	hsa-mir-34b	dbDEMC
Hepatocellular Carcinoma	hsa-mir-9	dbDEMC
Hepatocellular Carcinoma	hsa-mir-133a	dbDEMC
Hepatocellular Carcinoma	hsa-mir-429	dbDEMC
Hepatocellular Carcinoma	hsa-mir-194	dbDEMC
Hepatocellular Carcinoma	hsa-mir-27b	dbDEMC
Hepatocellular Carcinoma	hsa-mir-128	dbDEMC
Hepatocellular Carcinoma	hsa-mir-206	dbDEMC
Hepatocellular Carcinoma	hsa-mir-137	dbDEMC
Hepatocellular Carcinoma	hsa-mir-132	dbDEMC
Hepatocellular Carcinoma	hsa-mir-135b	dbDEMC
Hepatocellular Carcinoma	hsa-mir-513a	unconfirmed
Hepatocellular Carcinoma	hsa-mir-204	dbDEMC
Hepatocellular Carcinoma	hsa-mir-23b	dbDEMC
Hepatocellular Carcinoma	hsa-mir-302a	dbDEMC
Hepatocellular Carcinoma	hsa-mir-367	dbDEMC
Hepatocellular Carcinoma	hsa-mir-494	dbDEMC
Hepatocellular Carcinoma	hsa-mir-103b	dbDEMC
Hepatocellular Carcinoma	hsa-mir-28	dbDEMC
Hepatocellular Carcinoma	hsa-mir-26b	dbDEMC
Hepatocellular Carcinoma	hsa-mir-30e	dbDEMC
Hepatocellular Carcinoma	hsa-mir-151	dbDEMC
Hepatocellular Carcinoma	hsa-mir-185	dbDEMC
Hepatocellular Carcinoma	hsa-mir-708	unconfirmed
Hepatocellular Carcinoma	hsa-mir-193b	dbDEMC
Hepatocellular Carcinoma	hsa-mir-363	unconfirmed
Hepatocellular Carcinoma	hsa-mir-638	dbDEMC
Hepatocellular Carcinoma	hsa-mir-184	dbDEMC
Hepatocellular Carcinoma	hsa-mir-215	dbDEMC
Hepatocellular Carcinoma	hsa-mir-339	dbDEMC
Hepatocellular Carcinoma	hsa-mir-153	dbDEMC
Hepatocellular Carcinoma	hsa-mir-424	dbDEMC
Hepatocellular Carcinoma	hsa-mir-574	unconfirmed
Hepatocellular Carcinoma	hsa-mir-520h	dbDEMC
Hepatocellular Carcinoma	hsa-mir-625	unconfirmed
Hepatocellular Carcinoma	hsa-mir-149	dbDEMC
Hepatocellular Carcinoma	hsa-mir-32	dbDEMC
Hepatocellular Carcinoma	hsa-mir-449a	dbDEMC
Hepatocellular Carcinoma	hsa-mir-342	dbDEMC
Hepatocellular Carcinoma	hsa-mir-196b	dbDEMC
Hepatocellular Carcinoma	hsa-mir-211	dbDEMC
Hepatocellular Carcinoma	hsa-mir-328	dbDEMC
Hepatocellular Carcinoma	hsa-mir-504	unconfirmed
Hepatocellular Carcinoma	hsa-mir-663b	dbDEMC
Hepatocellular Carcinoma	hsa-mir-186	dbDEMC
Hepatocellular Carcinoma	hsa-mir-376c	unconfirmed
Hepatocellular Carcinoma	hsa-mir-95	dbDEMC
Hepatocellular Carcinoma	hsa-mir-136	dbDEMC
Hepatocellular Carcinoma	hsa-mir-302d	dbDEMC
Kidney Neoplasms	hsa-mir-200a	dbDEMC
Kidney Neoplasms	hsa-mir-200b	dbDEMC&mir2disease
Kidney Neoplasms	hsa-mir-155	dbDEMC
Kidney Neoplasms	hsa-mir-205	unconfirmed
Kidney Neoplasms	hsa-mir-145	dbDEMC
Kidney Neoplasms	hsa-mir-429	dbDEMC
Kidney Neoplasms	hsa-mir-20a	dbDEMC&mir2disease
Kidney Neoplasms	hsa-mir-126	dbDEMC&mir2disease
Kidney Neoplasms	hsa-mir-29c	dbDEMC&mir2disease
Kidney Neoplasms	hsa-mir-146a	dbDEMC
Kidney Neoplasms	hsa-mir-99a	dbDEMC
Kidney Neoplasms	hsa-mir-125b	dbDEMC
Kidney Neoplasms	hsa-mir-203	dbDEMC
Kidney Neoplasms	hsa-mir-19a	dbDEMC
Kidney Neoplasms	hsa-mir-17	dbDEMC&mir2disease
Kidney Neoplasms	hsa-mir-143	dbDEMC
Kidney Neoplasms	hsa-mir-92a	dbDEMC
Kidney Neoplasms	hsa-mir-199a	dbDEMC&mir2disease
Kidney Neoplasms	hsa-mir-34a	dbDEMC
Kidney Neoplasms	hsa-mir-100	dbDEMC
Kidney Neoplasms	hsa-let-7c	dbDEMC
Kidney Neoplasms	hsa-mir-15b	dbDEMC
Kidney Neoplasms	hsa-let-7b	dbDEMC
Kidney Neoplasms	hsa-mir-183	dbDEMC
Kidney Neoplasms	hsa-mir-34c	unconfirmed
Kidney Neoplasms	hsa-let-7d	dbDEMC
Kidney Neoplasms	hsa-mir-142	unconfirmed
Kidney Neoplasms	hsa-mir-210	dbDEMC&mir2disease
Kidney Neoplasms	hsa-mir-99b	dbDEMC
Kidney Neoplasms	hsa-mir-27a	dbDEMC&mir2disease
Kidney Neoplasms	hsa-mir-18a	dbDEMC
Kidney Neoplasms	hsa-mir-221	dbDEMC
Kidney Neoplasms	hsa-mir-29b	dbDEMC&mir2disease
Kidney Neoplasms	hsa-mir-19b	dbDEMC&mir2disease
Kidney Neoplasms	hsa-mir-29a	dbDEMC&mir2disease
Kidney Neoplasms	hsa-mir-9	unconfirmed
Kidney Neoplasms	hsa-mir-204	dbDEMC
Kidney Neoplasms	hsa-mir-31	dbDEMC
Kidney Neoplasms	hsa-mir-34b	dbDEMC
Kidney Neoplasms	hsa-mir-218	dbDEMC
Kidney Neoplasms	hsa-mir-195	dbDEMC
Kidney Neoplasms	hsa-mir-146b	dbDEMC
Kidney Neoplasms	hsa-mir-708	dbDEMC
Kidney Neoplasms	hsa-let-7g	dbDEMC
Kidney Neoplasms	hsa-mir-10b	dbDEMC
Kidney Neoplasms	hsa-mir-182	dbDEMC&mir2disease
Kidney Neoplasms	hsa-mir-223	dbDEMC
Kidney Neoplasms	hsa-mir-1	unconfirmed
Kidney Neoplasms	hsa-let-7e	unconfirmed
Kidney Neoplasms	hsa-mir-101	dbDEMC&mir2disease
Leukemia	hsa-mir-145	dbDEMC
Leukemia	hsa-mir-155	dbDEMC
Leukemia	hsa-mir-29a	dbDEMC
Leukemia	hsa-mir-221	dbDEMC
Leukemia	hsa-mir-181b	dbDEMC
Leukemia	hsa-mir-223	dbDEMC
Leukemia	hsa-mir-24	unconfirmed
Leukemia	hsa-mir-146a	dbDEMC
Leukemia	hsa-mir-106b	dbDEMC
Leukemia	hsa-mir-126	dbDEMC
Leukemia	hsa-mir-29b	dbDEMC
Leukemia	hsa-mir-34c	dbDEMC
Leukemia	hsa-mir-182	dbDEMC
Leukemia	hsa-let-7a	dbDEMC
Leukemia	hsa-mir-106a	dbDEMC
Leukemia	hsa-mir-124	unconfirmed
Leukemia	hsa-mir-222	dbDEMC
Leukemia	hsa-mir-34b	dbDEMC
Leukemia	hsa-mir-218	unconfirmed
Leukemia	hsa-mir-142	dbDEMC
Leukemia	hsa-mir-148a	dbDEMC
Leukemia	hsa-mir-210	dbDEMC
Leukemia	hsa-mir-29c	dbDEMC
Leukemia	hsa-mir-93	dbDEMC
Leukemia	hsa-mir-7	dbDEMC
Leukemia	hsa-mir-200c	dbDEMC
Leukemia	hsa-mir-183	dbDEMC
Leukemia	hsa-mir-214	unconfirmed
Leukemia	hsa-let-7d	dbDEMC
Leukemia	hsa-mir-101	dbDEMC
Leukemia	hsa-mir-1	dbDEMC
Leukemia	hsa-mir-133a	dbDEMC
Leukemia	hsa-mir-205	dbDEMC
Leukemia	hsa-let-7b	dbDEMC
Leukemia	hsa-mir-26a	dbDEMC
Leukemia	hsa-mir-196a	dbDEMC
Leukemia	hsa-mir-200b	dbDEMC
Leukemia	hsa-mir-486	dbDEMC
Leukemia	hsa-let-7f	dbDEMC
Leukemia	hsa-mir-10b	dbDEMC
Leukemia	hsa-mir-103a	unconfirmed
Leukemia	hsa-mir-203	unconfirmed
Leukemia	hsa-mir-25	dbDEMC
Leukemia	hsa-mir-135a	dbDEMC
Leukemia	hsa-mir-30c	dbDEMC
Leukemia	hsa-mir-146b	dbDEMC
Leukemia	hsa-mir-15b	dbDEMC
Leukemia	hsa-mir-20b	dbDEMC
Leukemia	hsa-mir-195	dbDEMC
Leukemia	hsa-let-7g	dbDEMC
Liver Neoplasms	hsa-mir-221	dbDEMC
Liver Neoplasms	hsa-mir-126	unconfirmed
Liver Neoplasms	hsa-mir-145	dbDEMC
Liver Neoplasms	hsa-mir-34a	unconfirmed
Liver Neoplasms	hsa-mir-200c	dbDEMC
Liver Neoplasms	hsa-mir-155	dbDEMC
Liver Neoplasms	hsa-mir-200b	dbDEMC
Liver Neoplasms	hsa-mir-146a	unconfirmed
Liver Neoplasms	hsa-mir-16	unconfirmed
Liver Neoplasms	hsa-mir-199a	unconfirmed
Liver Neoplasms	hsa-mir-20a	unconfirmed
Liver Neoplasms	hsa-mir-142	unconfirmed
Liver Neoplasms	hsa-mir-222	dbDEMC
Liver Neoplasms	hsa-mir-29c	unconfirmed
Liver Neoplasms	hsa-mir-1	unconfirmed
Liver Neoplasms	hsa-mir-17	unconfirmed
Liver Neoplasms	hsa-mir-31	unconfirmed
Liver Neoplasms	hsa-mir-182	unconfirmed
Liver Neoplasms	hsa-let-7a	unconfirmed
Liver Neoplasms	hsa-mir-143	unconfirmed
Liver Neoplasms	hsa-let-7c	dbDEMC
Liver Neoplasms	hsa-mir-100	unconfirmed
Liver Neoplasms	hsa-mir-15b	dbDEMC
Liver Neoplasms	hsa-mir-15a	unconfirmed
Liver Neoplasms	hsa-mir-141	dbDEMC
Liver Neoplasms	hsa-mir-214	unconfirmed
Liver Neoplasms	hsa-mir-125b	unconfirmed
Liver Neoplasms	hsa-mir-27a	dbDEMC
Liver Neoplasms	hsa-mir-183	dbDEMC
Liver Neoplasms	hsa-mir-18a	unconfirmed
Liver Neoplasms	hsa-let-7g	unconfirmed
Liver Neoplasms	hsa-mir-29b	unconfirmed
Liver Neoplasms	hsa-mir-125a	unconfirmed
Liver Neoplasms	hsa-mir-19a	unconfirmed
Liver Neoplasms	hsa-mir-101	dbDEMC
Liver Neoplasms	hsa-let-7e	unconfirmed
Liver Neoplasms	hsa-let-7f	unconfirmed
Liver Neoplasms	hsa-mir-150	unconfirmed
Liver Neoplasms	hsa-mir-181b	dbDEMC
Liver Neoplasms	hsa-mir-196a	unconfirmed
Liver Neoplasms	hsa-mir-148a	dbDEMC
Liver Neoplasms	hsa-mir-34b	unconfirmed
Liver Neoplasms	hsa-let-7d	unconfirmed
Liver Neoplasms	hsa-mir-181a	dbDEMC
Liver Neoplasms	hsa-mir-192	dbDEMC
Liver Neoplasms	hsa-mir-203	unconfirmed
Liver Neoplasms	hsa-mir-146b	unconfirmed
Liver Neoplasms	hsa-mir-25	unconfirmed
Liver Neoplasms	hsa-mir-92a	unconfirmed
Liver Neoplasms	hsa-mir-205	unconfirmed
Lung Neoplasms	hsa-mir-16	dbDEMC&mir2disease
Lung Neoplasms	hsa-mir-106b	dbDEMC
Lung Neoplasms	hsa-mir-15a	dbDEMC
Lung Neoplasms	hsa-mir-141	dbDEMC&mir2disease
Lung Neoplasms	hsa-mir-194	dbDEMC
Lung Neoplasms	hsa-mir-130a	dbDEMC&mir2disease
Lung Neoplasms	hsa-mir-151a	unconfirmed
Lung Neoplasms	hsa-mir-20b	dbDEMC
Lung Neoplasms	hsa-mir-15b	dbDEMC
Lung Neoplasms	hsa-mir-429	dbDEMC&mir2disease
Lung Neoplasms	hsa-mir-193b	dbDEMC
Lung Neoplasms	hsa-mir-195	dbDEMC&mir2disease
Lung Neoplasms	hsa-mir-99a	dbDEMC&mir2disease
Lung Neoplasms	hsa-mir-122	dbDEMC
Lung Neoplasms	hsa-mir-451a	dbDEMC&mir2disease
Lung Neoplasms	hsa-mir-378a	unconfirmed
Lung Neoplasms	hsa-mir-129	dbDEMC
Lung Neoplasms	hsa-mir-153	dbDEMC
Lung Neoplasms	hsa-mir-92b	dbDEMC
Lung Neoplasms	hsa-mir-152	dbDEMC
Lung Neoplasms	hsa-mir-28	dbDEMC
Lung Neoplasms	hsa-mir-10a	dbDEMC
Lung Neoplasms	hsa-mir-625	dbDEMC
Lung Neoplasms	hsa-mir-708	dbDEMC
Lung Neoplasms	hsa-mir-296	unconfirmed
Lung Neoplasms	hsa-mir-328	dbDEMC
Lung Neoplasms	hsa-mir-149	dbDEMC
Lung Neoplasms	hsa-mir-23b	dbDEMC
Lung Neoplasms	hsa-mir-342	dbDEMC
Lung Neoplasms	hsa-mir-144	dbDEMC
Lung Neoplasms	hsa-mir-208a	unconfirmed
Lung Neoplasms	hsa-mir-668	dbDEMC
Lung Neoplasms	hsa-mir-302b	dbDEMC
Lung Neoplasms	hsa-mir-130b	dbDEMC
Lung Neoplasms	hsa-mir-196b	dbDEMC
Lung Neoplasms	hsa-mir-320a	dbDEMC
Lung Neoplasms	hsa-mir-148b	dbDEMC
Lung Neoplasms	hsa-mir-424	dbDEMC
Lung Neoplasms	hsa-mir-370	dbDEMC
Lung Neoplasms	hsa-mir-181d	dbDEMC
Lung Neoplasms	hsa-mir-204	dbDEMC&mir2disease
Lung Neoplasms	hsa-mir-520d	dbDEMC
Lung Neoplasms	hsa-mir-373	dbDEMC
Lung Neoplasms	hsa-mir-302a	dbDEMC
Lung Neoplasms	hsa-mir-139	dbDEMC&mir2disease
Lung Neoplasms	hsa-mir-449a	dbDEMC
Lung Neoplasms	hsa-mir-1236	dbDEMC
Lung Neoplasms	hsa-mir-520c	unconfirmed
Lung Neoplasms	hsa-mir-1254	dbDEMC
Lung Neoplasms	hsa-mir-363	dbDEMC
Lymphoma	hsa-mir-125b	dbDEMC
Lymphoma	hsa-mir-34a	dbDEMC
Lymphoma	hsa-mir-221	dbDEMC
Lymphoma	hsa-mir-223	dbDEMC
Lymphoma	hsa-mir-145	dbDEMC
Lymphoma	hsa-mir-143	dbDEMC
Lymphoma	hsa-mir-29a	dbDEMC
Lymphoma	hsa-mir-9	dbDEMC
Lymphoma	hsa-let-7a	dbDEMC
Lymphoma	hsa-mir-222	dbDEMC
Lymphoma	hsa-mir-29b	dbDEMC
Lymphoma	hsa-mir-181b	dbDEMC
Lymphoma	hsa-mir-142	unconfirmed
Lymphoma	hsa-mir-182	dbDEMC
Lymphoma	hsa-let-7b	dbDEMC
Lymphoma	hsa-let-7f	dbDEMC
Lymphoma	hsa-mir-199a	dbDEMC
Lymphoma	hsa-mir-93	dbDEMC
Lymphoma	hsa-mir-106b	dbDEMC
Lymphoma	hsa-let-7d	dbDEMC
Lymphoma	hsa-mir-34c	unconfirmed
Lymphoma	hsa-mir-103a	unconfirmed
Lymphoma	hsa-mir-1	dbDEMC
Lymphoma	hsa-mir-7	dbDEMC
Lymphoma	hsa-mir-133a	dbDEMC
Lymphoma	hsa-mir-196a	dbDEMC
Lymphoma	hsa-mir-34b	dbDEMC
Lymphoma	hsa-mir-205	dbDEMC
Lymphoma	hsa-let-7c	dbDEMC
Lymphoma	hsa-mir-106a	dbDEMC
Lymphoma	hsa-mir-129	dbDEMC
Lymphoma	hsa-mir-128	dbDEMC
Lymphoma	hsa-mir-31	dbDEMC
Lymphoma	hsa-mir-10b	dbDEMC
Lymphoma	hsa-mir-183	dbDEMC
Lymphoma	hsa-mir-214	dbDEMC
Lymphoma	hsa-mir-30c	dbDEMC
Lymphoma	hsa-mir-195	dbDEMC
Lymphoma	hsa-let-7e	dbDEMC
Lymphoma	hsa-let-7i	dbDEMC
Lymphoma	hsa-mir-194	dbDEMC
Lymphoma	hsa-mir-27a	dbDEMC
Lymphoma	hsa-mir-148a	dbDEMC
Lymphoma	hsa-let-7g	dbDEMC
Lymphoma	hsa-mir-196b	dbDEMC
Lymphoma	hsa-mir-451a	dbDEMC
Lymphoma	hsa-mir-181c	dbDEMC
Lymphoma	hsa-mir-100	dbDEMC
Lymphoma	hsa-mir-99a	dbDEMC
Lymphoma	hsa-mir-146b	dbDEMC
Melanoma	hsa-mir-92a	dbDEMC
Melanoma	hsa-mir-10b	dbDEMC
Melanoma	hsa-mir-29c	dbDEMC
Melanoma	hsa-mir-27a	dbDEMC
Melanoma	hsa-mir-24	dbDEMC
Melanoma	hsa-mir-181b	dbDEMC
Melanoma	hsa-mir-223	dbDEMC
Melanoma	hsa-mir-101	dbDEMC
Melanoma	hsa-mir-30c	dbDEMC
Melanoma	hsa-mir-135a	unconfirmed
Melanoma	hsa-mir-150	dbDEMC
Melanoma	hsa-mir-100	dbDEMC
Melanoma	hsa-mir-128	unconfirmed
Melanoma	hsa-mir-199b	dbDEMC
Melanoma	hsa-mir-224	dbDEMC
Melanoma	hsa-mir-133b	dbDEMC
Melanoma	hsa-mir-127	dbDEMC
Melanoma	hsa-mir-130a	unconfirmed
Melanoma	hsa-mir-192	dbDEMC
Melanoma	hsa-mir-206	unconfirmed
Melanoma	hsa-mir-10a	dbDEMC
Melanoma	hsa-mir-497	dbDEMC
Melanoma	hsa-mir-26b	dbDEMC
Melanoma	hsa-mir-451a	unconfirmed
Melanoma	hsa-mir-132	dbDEMC
Melanoma	hsa-mir-196b	unconfirmed
Melanoma	hsa-mir-335	unconfirmed
Melanoma	hsa-mir-129	unconfirmed
Melanoma	hsa-mir-373	unconfirmed
Melanoma	hsa-mir-152	unconfirmed
Melanoma	hsa-mir-708	unconfirmed
Melanoma	hsa-mir-92b	unconfirmed
Melanoma	hsa-mir-103b	unconfirmed
Melanoma	hsa-mir-98	dbDEMC
Melanoma	hsa-mir-542	unconfirmed
Melanoma	hsa-mir-139	dbDEMC
Melanoma	hsa-mir-23a	dbDEMC
Melanoma	hsa-mir-371a	unconfirmed
Melanoma	hsa-mir-32	dbDEMC
Melanoma	hsa-mir-181c	dbDEMC
Melanoma	hsa-mir-370	unconfirmed
Melanoma	hsa-mir-208a	unconfirmed
Melanoma	hsa-mir-372	dbDEMC
Melanoma	hsa-mir-720	unconfirmed
Melanoma	hsa-mir-376a	unconfirmed
Melanoma	hsa-mir-212	dbDEMC
Melanoma	hsa-mir-197	dbDEMC
Melanoma	hsa-mir-28	dbDEMC
Melanoma	hsa-mir-520h	dbDEMC
Melanoma	hsa-mir-663b	dbDEMC
Mesothelioma	hsa-mir-34a	unconfirmed
Mesothelioma	hsa-mir-145	unconfirmed
Mesothelioma	hsa-mir-125b	unconfirmed
Mesothelioma	hsa-mir-16	unconfirmed
Mesothelioma	hsa-mir-181b	dbDEMC
Mesothelioma	hsa-mir-19a	dbDEMC
Mesothelioma	hsa-mir-155	dbDEMC
Mesothelioma	hsa-mir-15a	unconfirmed
Mesothelioma	hsa-mir-200b	dbDEMC
Mesothelioma	hsa-mir-24	unconfirmed
Mesothelioma	hsa-mir-9	unconfirmed
Mesothelioma	hsa-mir-125a	unconfirmed
Mesothelioma	hsa-mir-124	unconfirmed
Mesothelioma	hsa-mir-10b	unconfirmed
Mesothelioma	hsa-mir-218	dbDEMC
Mesothelioma	hsa-mir-221	unconfirmed
Mesothelioma	hsa-mir-183	unconfirmed
Mesothelioma	hsa-mir-222	dbDEMC
Mesothelioma	hsa-mir-30a	unconfirmed
Mesothelioma	hsa-mir-138	dbDEMC
Mesothelioma	hsa-mir-181a	dbDEMC
Mesothelioma	hsa-mir-29b	unconfirmed
Mesothelioma	hsa-mir-29c	unconfirmed
Mesothelioma	hsa-mir-200c	unconfirmed
Mesothelioma	hsa-mir-93	unconfirmed
Mesothelioma	hsa-mir-199a	unconfirmed
Mesothelioma	hsa-mir-27a	unconfirmed
Mesothelioma	hsa-mir-223	unconfirmed
Mesothelioma	hsa-mir-1	dbDEMC
Mesothelioma	hsa-mir-137	unconfirmed
Mesothelioma	hsa-mir-135a	unconfirmed
Mesothelioma	hsa-let-7c	unconfirmed
Mesothelioma	hsa-mir-133a	dbDEMC
Mesothelioma	hsa-let-7d	unconfirmed
Mesothelioma	hsa-mir-148a	dbDEMC
Mesothelioma	hsa-mir-210	dbDEMC
Mesothelioma	hsa-mir-146a	unconfirmed
Mesothelioma	hsa-mir-200a	dbDEMC
Mesothelioma	hsa-mir-205	unconfirmed
Mesothelioma	hsa-mir-15b	unconfirmed
Mesothelioma	hsa-mir-18b	unconfirmed
Mesothelioma	hsa-let-7b	unconfirmed
Mesothelioma	hsa-mir-146b	unconfirmed
Mesothelioma	hsa-mir-196a	unconfirmed
Mesothelioma	hsa-mir-101	dbDEMC
Mesothelioma	hsa-mir-26a	unconfirmed
Mesothelioma	hsa-mir-199b	unconfirmed
Mesothelioma	hsa-let-7i	unconfirmed
Mesothelioma	hsa-mir-142	unconfirmed
Mesothelioma	hsa-mir-486	unconfirmed
Nasopharyngeal Neoplasms	hsa-mir-21	dbDEMC
Nasopharyngeal Neoplasms	hsa-mir-125b	dbDEMC
Nasopharyngeal Neoplasms	hsa-mir-126	dbDEMC
Nasopharyngeal Neoplasms	hsa-mir-222	dbDEMC
Nasopharyngeal Neoplasms	hsa-mir-200c	unconfirmed
Nasopharyngeal Neoplasms	hsa-mir-145	dbDEMC
Nasopharyngeal Neoplasms	hsa-mir-221	dbDEMC
Nasopharyngeal Neoplasms	hsa-mir-143	dbDEMC
Nasopharyngeal Neoplasms	hsa-mir-34a	dbDEMC
Nasopharyngeal Neoplasms	hsa-mir-181a	unconfirmed
Nasopharyngeal Neoplasms	hsa-mir-200a	dbDEMC
Nasopharyngeal Neoplasms	hsa-mir-92a	dbDEMC
Nasopharyngeal Neoplasms	hsa-mir-7	unconfirmed
Nasopharyngeal Neoplasms	hsa-mir-19b	dbDEMC
Nasopharyngeal Neoplasms	hsa-mir-203	dbDEMC
Nasopharyngeal Neoplasms	hsa-mir-31	dbDEMC
Nasopharyngeal Neoplasms	hsa-mir-125a	unconfirmed
Nasopharyngeal Neoplasms	hsa-mir-24	dbDEMC
Nasopharyngeal Neoplasms	hsa-mir-16	dbDEMC
Nasopharyngeal Neoplasms	hsa-mir-19a	dbDEMC
Nasopharyngeal Neoplasms	hsa-mir-133a	dbDEMC
Nasopharyngeal Neoplasms	hsa-mir-29a	dbDEMC
Nasopharyngeal Neoplasms	hsa-mir-15a	dbDEMC
Nasopharyngeal Neoplasms	hsa-mir-210	unconfirmed
Nasopharyngeal Neoplasms	hsa-mir-27a	dbDEMC
Nasopharyngeal Neoplasms	hsa-mir-142	unconfirmed
Nasopharyngeal Neoplasms	hsa-mir-196a	unconfirmed
Nasopharyngeal Neoplasms	hsa-mir-133b	dbDEMC
Nasopharyngeal Neoplasms	hsa-mir-375	dbDEMC
Nasopharyngeal Neoplasms	hsa-mir-200b	unconfirmed
Nasopharyngeal Neoplasms	hsa-mir-486	unconfirmed
Nasopharyngeal Neoplasms	hsa-mir-199a	unconfirmed
Nasopharyngeal Neoplasms	hsa-mir-181b	unconfirmed
Nasopharyngeal Neoplasms	hsa-mir-106b	dbDEMC
Nasopharyngeal Neoplasms	hsa-mir-29b	dbDEMC
Nasopharyngeal Neoplasms	hsa-mir-22	dbDEMC
Nasopharyngeal Neoplasms	hsa-mir-20b	dbDEMC
Nasopharyngeal Neoplasms	hsa-mir-146b	unconfirmed
Nasopharyngeal Neoplasms	hsa-mir-124	unconfirmed
Nasopharyngeal Neoplasms	hsa-mir-141	dbDEMC
Nasopharyngeal Neoplasms	hsa-mir-182	unconfirmed
Nasopharyngeal Neoplasms	hsa-mir-127	unconfirmed
Nasopharyngeal Neoplasms	hsa-mir-103a	unconfirmed
Nasopharyngeal Neoplasms	hsa-mir-135a	unconfirmed
Nasopharyngeal Neoplasms	hsa-mir-27b	dbDEMC
Nasopharyngeal Neoplasms	hsa-mir-99a	dbDEMC
Nasopharyngeal Neoplasms	hsa-mir-183	dbDEMC
Nasopharyngeal Neoplasms	hsa-mir-93	dbDEMC
Nasopharyngeal Neoplasms	hsa-mir-30c	dbDEMC
Nasopharyngeal Neoplasms	hsa-mir-130a	dbDEMC
Carcinoma, Neuroendocrine	hsa-mir-145	unconfirmed
Carcinoma, Neuroendocrine	hsa-mir-34a	unconfirmed
Carcinoma, Neuroendocrine	hsa-mir-17	unconfirmed
Carcinoma, Neuroendocrine	hsa-mir-20a	unconfirmed
Carcinoma, Neuroendocrine	hsa-mir-143	unconfirmed
Carcinoma, Neuroendocrine	hsa-mir-16	unconfirmed
Carcinoma, Neuroendocrine	hsa-mir-124	unconfirmed
Carcinoma, Neuroendocrine	hsa-mir-18a	unconfirmed
Carcinoma, Neuroendocrine	hsa-mir-200b	unconfirmed
Carcinoma, Neuroendocrine	hsa-mir-126	unconfirmed
Carcinoma, Neuroendocrine	hsa-mir-183	dbDEMC
Carcinoma, Neuroendocrine	hsa-mir-125b	unconfirmed
Carcinoma, Neuroendocrine	hsa-mir-210	unconfirmed
Carcinoma, Neuroendocrine	hsa-mir-146a	unconfirmed
Carcinoma, Neuroendocrine	hsa-mir-221	unconfirmed
Carcinoma, Neuroendocrine	hsa-mir-106b	unconfirmed
Carcinoma, Neuroendocrine	hsa-mir-19b	unconfirmed
Carcinoma, Neuroendocrine	hsa-mir-92a	unconfirmed
Carcinoma, Neuroendocrine	hsa-mir-7	dbDEMC
Carcinoma, Neuroendocrine	hsa-mir-10b	unconfirmed
Carcinoma, Neuroendocrine	hsa-mir-222	unconfirmed
Carcinoma, Neuroendocrine	hsa-let-7a	unconfirmed
Carcinoma, Neuroendocrine	hsa-mir-182	dbDEMC
Carcinoma, Neuroendocrine	hsa-let-7d	unconfirmed
Carcinoma, Neuroendocrine	hsa-mir-200c	unconfirmed
Carcinoma, Neuroendocrine	hsa-mir-218	unconfirmed
Carcinoma, Neuroendocrine	hsa-mir-181b	unconfirmed
Carcinoma, Neuroendocrine	hsa-mir-31	unconfirmed
Carcinoma, Neuroendocrine	hsa-mir-15a	unconfirmed
Carcinoma, Neuroendocrine	hsa-mir-146b	unconfirmed
Carcinoma, Neuroendocrine	hsa-mir-203	unconfirmed
Carcinoma, Neuroendocrine	hsa-mir-195	unconfirmed
Carcinoma, Neuroendocrine	hsa-mir-30a	unconfirmed
Carcinoma, Neuroendocrine	hsa-mir-19a	dbDEMC
Carcinoma, Neuroendocrine	hsa-mir-106a	unconfirmed
Carcinoma, Neuroendocrine	hsa-mir-138	dbDEMC
Carcinoma, Neuroendocrine	hsa-mir-181a	dbDEMC
Carcinoma, Neuroendocrine	hsa-mir-302b	unconfirmed
Carcinoma, Neuroendocrine	hsa-mir-9	unconfirmed
Carcinoma, Neuroendocrine	hsa-mir-141	unconfirmed
Carcinoma, Neuroendocrine	hsa-mir-214	unconfirmed
Carcinoma, Neuroendocrine	hsa-mir-29c	unconfirmed
Carcinoma, Neuroendocrine	hsa-mir-93	unconfirmed
Carcinoma, Neuroendocrine	hsa-mir-137	dbDEMC
Carcinoma, Neuroendocrine	hsa-mir-29a	unconfirmed
Carcinoma, Neuroendocrine	hsa-mir-135a	unconfirmed
Carcinoma, Neuroendocrine	hsa-mir-205	unconfirmed
Carcinoma, Neuroendocrine	hsa-mir-142	unconfirmed
Carcinoma, Neuroendocrine	hsa-mir-125a	unconfirmed
Carcinoma, Neuroendocrine	hsa-let-7i	unconfirmed
Carcinoma, Oral	hsa-mir-21	dbDEMC
Carcinoma, Oral	hsa-let-7b	unconfirmed
Carcinoma, Oral	hsa-mir-34a	unconfirmed
Carcinoma, Oral	hsa-mir-205	unconfirmed
Carcinoma, Oral	hsa-mir-31	dbDEMC
Carcinoma, Oral	hsa-mir-100	dbDEMC
Carcinoma, Oral	hsa-let-7d	dbDEMC
Carcinoma, Oral	hsa-mir-375	dbDEMC
Carcinoma, Oral	hsa-mir-18b	dbDEMC
Carcinoma, Oral	hsa-mir-214	dbDEMC
Carcinoma, Oral	hsa-mir-27b	unconfirmed
Carcinoma, Oral	hsa-mir-125b	dbDEMC
Carcinoma, Oral	hsa-mir-34c	unconfirmed
Carcinoma, Oral	hsa-let-7g	dbDEMC
Carcinoma, Oral	hsa-let-7c	dbDEMC
Carcinoma, Oral	hsa-mir-145	unconfirmed
Carcinoma, Oral	hsa-mir-155	dbDEMC
Carcinoma, Oral	hsa-mir-34b	dbDEMC
Carcinoma, Oral	hsa-mir-15b	dbDEMC
Carcinoma, Oral	hsa-mir-199a	unconfirmed
Carcinoma, Oral	hsa-mir-9	dbDEMC
Carcinoma, Oral	hsa-mir-143	dbDEMC
Carcinoma, Oral	hsa-let-7i	dbDEMC
Carcinoma, Oral	hsa-mir-200a	unconfirmed
Carcinoma, Oral	hsa-let-7e	unconfirmed
Carcinoma, Oral	hsa-mir-200c	dbDEMC
Carcinoma, Oral	hsa-mir-199b	unconfirmed
Carcinoma, Oral	hsa-mir-372	unconfirmed
Carcinoma, Oral	hsa-mir-93	dbDEMC
Carcinoma, Oral	hsa-mir-218	dbDEMC
Carcinoma, Oral	hsa-mir-106b	dbDEMC
Carcinoma, Oral	hsa-mir-30c	dbDEMC
Carcinoma, Oral	hsa-mir-378a	unconfirmed
Carcinoma, Oral	hsa-let-7a	dbDEMC
Carcinoma, Oral	hsa-mir-19a	dbDEMC
Carcinoma, Oral	hsa-mir-99a	dbDEMC
Carcinoma, Oral	hsa-mir-29c	dbDEMC
Carcinoma, Oral	hsa-mir-23a	unconfirmed
Carcinoma, Oral	hsa-mir-429	unconfirmed
Carcinoma, Oral	hsa-mir-126	dbDEMC
Carcinoma, Oral	hsa-mir-373	unconfirmed
Carcinoma, Oral	hsa-mir-24	unconfirmed
Carcinoma, Oral	hsa-mir-7	dbDEMC
Carcinoma, Oral	hsa-mir-25	dbDEMC
Carcinoma, Oral	hsa-mir-181a	dbDEMC
Carcinoma, Oral	hsa-mir-200b	unconfirmed
Carcinoma, Oral	hsa-mir-212	dbDEMC
Carcinoma, Oral	hsa-mir-1	dbDEMC
Carcinoma, Oral	hsa-mir-23b	dbDEMC
Carcinoma, Oral	hsa-mir-146b	unconfirmed
Ovarian Neoplasms	hsa-mir-143	dbDEMC
Ovarian Neoplasms	hsa-mir-29c	dbDEMC
Ovarian Neoplasms	hsa-mir-222	dbDEMC
Ovarian Neoplasms	hsa-mir-203	dbDEMC
Ovarian Neoplasms	hsa-mir-205	dbDEMC
Ovarian Neoplasms	hsa-mir-142	unconfirmed
Ovarian Neoplasms	hsa-mir-7	dbDEMC
Ovarian Neoplasms	hsa-mir-210	dbDEMC
Ovarian Neoplasms	hsa-mir-24	dbDEMC
Ovarian Neoplasms	hsa-mir-15a	dbDEMC
Ovarian Neoplasms	hsa-mir-196a	dbDEMC
Ovarian Neoplasms	hsa-mir-26a	dbDEMC
Ovarian Neoplasms	hsa-mir-181a	unconfirmed
Ovarian Neoplasms	hsa-mir-199b	unconfirmed
Ovarian Neoplasms	hsa-mir-124	unconfirmed
Ovarian Neoplasms	hsa-mir-181b	unconfirmed
Ovarian Neoplasms	hsa-mir-15b	dbDEMC
Ovarian Neoplasms	hsa-mir-106a	dbDEMC
Ovarian Neoplasms	hsa-mir-204	dbDEMC
Ovarian Neoplasms	hsa-mir-122	dbDEMC
Ovarian Neoplasms	hsa-mir-18b	dbDEMC
Ovarian Neoplasms	hsa-mir-135a	unconfirmed
Ovarian Neoplasms	hsa-mir-107	dbDEMC
Ovarian Neoplasms	hsa-mir-195	dbDEMC
Ovarian Neoplasms	hsa-mir-193a	unconfirmed
Ovarian Neoplasms	hsa-mir-373	dbDEMC
Ovarian Neoplasms	hsa-mir-708	dbDEMC
Ovarian Neoplasms	hsa-mir-132	dbDEMC
Ovarian Neoplasms	hsa-mir-27b	unconfirmed
Ovarian Neoplasms	hsa-mir-150	dbDEMC
Ovarian Neoplasms	hsa-mir-23b	dbDEMC
Ovarian Neoplasms	hsa-mir-206	unconfirmed
Ovarian Neoplasms	hsa-mir-574	unconfirmed
Ovarian Neoplasms	hsa-mir-378a	unconfirmed
Ovarian Neoplasms	hsa-mir-103b	unconfirmed
Ovarian Neoplasms	hsa-mir-98	dbDEMC
Ovarian Neoplasms	hsa-mir-371a	unconfirmed
Ovarian Neoplasms	hsa-mir-503	dbDEMC
Ovarian Neoplasms	hsa-mir-301a	dbDEMC
Ovarian Neoplasms	hsa-mir-451a	dbDEMC
Ovarian Neoplasms	hsa-mir-10a	dbDEMC
Ovarian Neoplasms	hsa-mir-129	unconfirmed
Ovarian Neoplasms	hsa-mir-130b	dbDEMC
Ovarian Neoplasms	hsa-mir-137	dbDEMC
Ovarian Neoplasms	hsa-mir-372	unconfirmed
Ovarian Neoplasms	hsa-mir-497	dbDEMC
Ovarian Neoplasms	hsa-mir-28	unconfirmed
Ovarian Neoplasms	hsa-mir-197	dbDEMC
Ovarian Neoplasms	hsa-mir-513a	unconfirmed
Ovarian Neoplasms	hsa-mir-139	dbDEMC
Pancreatic Neoplasms	hsa-mir-1	dbDEMC
Pancreatic Neoplasms	hsa-mir-9	dbDEMC
Pancreatic Neoplasms	hsa-mir-125a	dbDEMC&mir2disease
Pancreatic Neoplasms	hsa-mir-19b	dbDEMC
Pancreatic Neoplasms	hsa-mir-181a	dbDEMC&mir2disease
Pancreatic Neoplasms	hsa-mir-141	dbDEMC
Pancreatic Neoplasms	hsa-mir-7	dbDEMC
Pancreatic Neoplasms	hsa-mir-19a	dbDEMC
Pancreatic Neoplasms	hsa-mir-29a	dbDEMC
Pancreatic Neoplasms	hsa-mir-205	dbDEMC&mir2disease
Pancreatic Neoplasms	hsa-mir-29c	dbDEMC
Pancreatic Neoplasms	hsa-mir-133a	dbDEMC
Pancreatic Neoplasms	hsa-mir-22	dbDEMC
Pancreatic Neoplasms	hsa-mir-106b	dbDEMC
Pancreatic Neoplasms	hsa-mir-135a	dbDEMC
Pancreatic Neoplasms	hsa-mir-130a	dbDEMC
Pancreatic Neoplasms	hsa-mir-138	dbDEMC
Pancreatic Neoplasms	hsa-mir-93	dbDEMC
Pancreatic Neoplasms	hsa-mir-127	dbDEMC
Pancreatic Neoplasms	hsa-mir-30a	dbDEMC
Pancreatic Neoplasms	hsa-mir-193a	unconfirmed
Pancreatic Neoplasms	hsa-mir-18b	dbDEMC
Pancreatic Neoplasms	hsa-mir-129	dbDEMC
Pancreatic Neoplasms	hsa-mir-151a	unconfirmed
Pancreatic Neoplasms	hsa-mir-195	dbDEMC
Pancreatic Neoplasms	hsa-mir-153	dbDEMC
Pancreatic Neoplasms	hsa-mir-98	dbDEMC
Pancreatic Neoplasms	hsa-mir-27b	dbDEMC
Pancreatic Neoplasms	hsa-mir-497	dbDEMC
Pancreatic Neoplasms	hsa-mir-193b	dbDEMC
Pancreatic Neoplasms	hsa-mir-20b	dbDEMC
Pancreatic Neoplasms	hsa-mir-23b	dbDEMC&mir2disease
Pancreatic Neoplasms	hsa-mir-152	dbDEMC
Pancreatic Neoplasms	hsa-mir-302b	dbDEMC
Pancreatic Neoplasms	hsa-mir-513a	unconfirmed
Pancreatic Neoplasms	hsa-mir-335	dbDEMC
Pancreatic Neoplasms	hsa-mir-378a	unconfirmed
Pancreatic Neoplasms	hsa-mir-328	dbDEMC
Pancreatic Neoplasms	hsa-mir-320a	dbDEMC
Pancreatic Neoplasms	hsa-mir-30d	dbDEMC
Pancreatic Neoplasms	hsa-mir-206	dbDEMC
Pancreatic Neoplasms	hsa-mir-499a	unconfirmed
Pancreatic Neoplasms	hsa-mir-372	unconfirmed
Pancreatic Neoplasms	hsa-mir-28	unconfirmed
Pancreatic Neoplasms	hsa-mir-574	dbDEMC
Pancreatic Neoplasms	hsa-mir-302a	dbDEMC
Pancreatic Neoplasms	hsa-mir-302c	dbDEMC
Pancreatic Neoplasms	hsa-mir-30e	dbDEMC
Pancreatic Neoplasms	hsa-mir-373	dbDEMC
Pancreatic Neoplasms	hsa-mir-149	dbDEMC
Prostate Neoplasms	hsa-mir-141	dbDEMC&mir2disease
Prostate Neoplasms	hsa-mir-21	dbDEMC&mir2disease
Prostate Neoplasms	hsa-mir-200c	dbDEMC
Prostate Neoplasms	hsa-mir-200a	dbDEMC
Prostate Neoplasms	hsa-mir-20a	dbDEMC&mir2disease
Prostate Neoplasms	hsa-mir-100	dbDEMC&mir2disease
Prostate Neoplasms	hsa-mir-17	dbDEMC
Prostate Neoplasms	hsa-mir-34c	unconfirmed
Prostate Neoplasms	hsa-mir-200b	dbDEMC
Prostate Neoplasms	hsa-mir-199a	dbDEMC&mir2disease
Prostate Neoplasms	hsa-mir-205	dbDEMC&mir2disease
Prostate Neoplasms	hsa-mir-146a	mir2disease
Prostate Neoplasms	hsa-mir-126	dbDEMC&mir2disease
Prostate Neoplasms	hsa-mir-203	dbDEMC
Prostate Neoplasms	hsa-let-7b	dbDEMC&mir2disease
Prostate Neoplasms	hsa-mir-143	dbDEMC&mir2disease
Prostate Neoplasms	hsa-mir-34a	dbDEMC&mir2disease
Prostate Neoplasms	hsa-mir-27a	dbDEMC&mir2disease
Prostate Neoplasms	hsa-mir-92a	dbDEMC
Prostate Neoplasms	hsa-mir-146b	dbDEMC
Prostate Neoplasms	hsa-mir-133b	dbDEMC
Prostate Neoplasms	hsa-mir-708	dbDEMC
Prostate Neoplasms	hsa-mir-182	dbDEMC&mir2disease
Prostate Neoplasms	hsa-mir-1	dbDEMC
Prostate Neoplasms	hsa-let-7a	dbDEMC&mir2disease
Prostate Neoplasms	hsa-let-7d	dbDEMC&mir2disease
Prostate Neoplasms	hsa-mir-375	dbDEMC&mir2disease
Prostate Neoplasms	hsa-mir-218	dbDEMC&mir2disease
Prostate Neoplasms	hsa-mir-34b	unconfirmed
Prostate Neoplasms	hsa-mir-31	dbDEMC&mir2disease
Prostate Neoplasms	hsa-mir-135b	unconfirmed
Prostate Neoplasms	hsa-mir-221	dbDEMC&mir2disease
Prostate Neoplasms	hsa-let-7c	dbDEMC&mir2disease
Prostate Neoplasms	hsa-mir-155	dbDEMC
Prostate Neoplasms	hsa-mir-27b	dbDEMC&mir2disease
Prostate Neoplasms	hsa-mir-29b	dbDEMC&mir2disease
Prostate Neoplasms	hsa-mir-101	dbDEMC&mir2disease
Prostate Neoplasms	hsa-mir-204	dbDEMC
Prostate Neoplasms	hsa-mir-15a	dbDEMC&mir2disease
Prostate Neoplasms	hsa-mir-193b	dbDEMC
Prostate Neoplasms	hsa-mir-223	dbDEMC&mir2disease
Prostate Neoplasms	hsa-mir-96	dbDEMC&mir2disease
Prostate Neoplasms	hsa-mir-429	unconfirmed
Prostate Neoplasms	hsa-mir-194	dbDEMC
Prostate Neoplasms	hsa-mir-93	dbDEMC
Prostate Neoplasms	hsa-mir-16	dbDEMC&mir2disease
Prostate Neoplasms	hsa-mir-99b	dbDEMC&mir2disease
Prostate Neoplasms	hsa-mir-486	unconfirmed
Prostate Neoplasms	hsa-mir-29c	dbDEMC
Prostate Neoplasms	hsa-mir-224	dbDEMC&mir2disease
Retinoblastoma	hsa-mir-21	unconfirmed
Retinoblastoma	hsa-mir-145	unconfirmed
Retinoblastoma	hsa-mir-9	unconfirmed
Retinoblastoma	hsa-mir-143	unconfirmed
Retinoblastoma	hsa-mir-125b	dbDEMC
Retinoblastoma	hsa-mir-221	dbDEMC
Retinoblastoma	hsa-mir-182	dbDEMC
Retinoblastoma	hsa-mir-155	unconfirmed
Retinoblastoma	hsa-mir-15a	unconfirmed
Retinoblastoma	hsa-mir-16	unconfirmed
Retinoblastoma	hsa-mir-7	unconfirmed
Retinoblastoma	hsa-mir-126	unconfirmed
Retinoblastoma	hsa-mir-1	unconfirmed
Retinoblastoma	hsa-mir-183	dbDEMC
Retinoblastoma	hsa-mir-138	unconfirmed
Retinoblastoma	hsa-mir-218	unconfirmed
Retinoblastoma	hsa-mir-31	unconfirmed
Retinoblastoma	hsa-mir-181a	dbDEMC
Retinoblastoma	hsa-mir-210	dbDEMC
Retinoblastoma	hsa-mir-200b	unconfirmed
Retinoblastoma	hsa-mir-222	dbDEMC
Retinoblastoma	hsa-mir-214	unconfirmed
Retinoblastoma	hsa-mir-101	dbDEMC
Retinoblastoma	hsa-mir-200c	dbDEMC
Retinoblastoma	hsa-mir-135a	unconfirmed
Retinoblastoma	hsa-mir-133a	unconfirmed
Retinoblastoma	hsa-mir-128	unconfirmed
Retinoblastoma	hsa-mir-26a	dbDEMC
Retinoblastoma	hsa-mir-106a	unconfirmed
Retinoblastoma	hsa-mir-223	unconfirmed
Retinoblastoma	hsa-mir-196a	dbDEMC
Retinoblastoma	hsa-mir-205	unconfirmed
Retinoblastoma	hsa-mir-106b	dbDEMC
Retinoblastoma	hsa-mir-30a	unconfirmed
Retinoblastoma	hsa-mir-103a	dbDEMC
Retinoblastoma	hsa-mir-203	unconfirmed
Retinoblastoma	hsa-mir-146b	unconfirmed
Retinoblastoma	hsa-mir-20b	unconfirmed
Retinoblastoma	hsa-mir-486	unconfirmed
Retinoblastoma	hsa-mir-199a	unconfirmed
Retinoblastoma	hsa-mir-200a	unconfirmed
Retinoblastoma	hsa-mir-146a	dbDEMC
Retinoblastoma	hsa-mir-34b	mir2disease
Retinoblastoma	hsa-mir-27a	dbDEMC
Retinoblastoma	hsa-mir-137	unconfirmed
Retinoblastoma	hsa-mir-18b	dbDEMC
Retinoblastoma	hsa-mir-96	unconfirmed
Retinoblastoma	hsa-mir-153	unconfirmed
Retinoblastoma	hsa-mir-204	unconfirmed
Retinoblastoma	hsa-mir-10a	unconfirmed
Sarcoma	hsa-mir-21	dbDEMC
Sarcoma	hsa-mir-145	dbDEMC
Sarcoma	hsa-mir-17	dbDEMC
Sarcoma	hsa-mir-20a	dbDEMC
Sarcoma	hsa-mir-143	dbDEMC
Sarcoma	hsa-mir-18a	dbDEMC
Sarcoma	hsa-mir-19a	dbDEMC
Sarcoma	hsa-mir-181a	dbDEMC
Sarcoma	hsa-mir-31	dbDEMC
Sarcoma	hsa-mir-92a	dbDEMC
Sarcoma	hsa-mir-19b	dbDEMC
Sarcoma	hsa-mir-221	unconfirmed
Sarcoma	hsa-mir-150	dbDEMC
Sarcoma	hsa-mir-214	dbDEMC
Sarcoma	hsa-let-7b	dbDEMC
Sarcoma	hsa-mir-125b	dbDEMC
Sarcoma	hsa-mir-15a	dbDEMC
Sarcoma	hsa-mir-155	dbDEMC
Sarcoma	hsa-mir-29a	dbDEMC
Sarcoma	hsa-mir-16	dbDEMC
Sarcoma	hsa-mir-222	unconfirmed
Sarcoma	hsa-mir-183	dbDEMC
Sarcoma	hsa-mir-223	dbDEMC
Sarcoma	hsa-mir-106b	dbDEMC
Sarcoma	hsa-mir-126	dbDEMC
Sarcoma	hsa-mir-195	dbDEMC
Sarcoma	hsa-mir-182	dbDEMC
Sarcoma	hsa-let-7c	dbDEMC
Sarcoma	hsa-mir-29c	dbDEMC
Sarcoma	hsa-mir-181b	dbDEMC
Sarcoma	hsa-mir-106a	dbDEMC
Sarcoma	hsa-mir-93	dbDEMC
Sarcoma	hsa-mir-125a	unconfirmed
Sarcoma	hsa-let-7a	dbDEMC&mir2disease
Sarcoma	hsa-mir-200a	unconfirmed
Sarcoma	hsa-let-7d	dbDEMC
Sarcoma	hsa-mir-10b	dbDEMC
Sarcoma	hsa-let-7e	dbDEMC
Sarcoma	hsa-mir-205	unconfirmed
Sarcoma	hsa-mir-146a	unconfirmed
Sarcoma	hsa-mir-200b	unconfirmed
Sarcoma	hsa-mir-133a	dbDEMC
Sarcoma	hsa-mir-9	dbDEMC
Sarcoma	hsa-mir-133b	dbDEMC
Sarcoma	hsa-let-7g	dbDEMC
Sarcoma	hsa-let-7i	unconfirmed
Sarcoma	hsa-mir-29b	dbDEMC
Sarcoma	hsa-mir-27a	dbDEMC
Sarcoma	hsa-mir-203	unconfirmed
Sarcoma	hsa-mir-25	unconfirmed
Skin Neoplasms	hsa-mir-21	unconfirmed
Skin Neoplasms	hsa-mir-125b	unconfirmed
Skin Neoplasms	hsa-mir-146a	unconfirmed
Skin Neoplasms	hsa-mir-31	unconfirmed
Skin Neoplasms	hsa-let-7a	unconfirmed
Skin Neoplasms	hsa-mir-200c	unconfirmed
Skin Neoplasms	hsa-mir-375	unconfirmed
Skin Neoplasms	hsa-mir-100	unconfirmed
Skin Neoplasms	hsa-mir-146b	unconfirmed
Skin Neoplasms	hsa-mir-203	unconfirmed
Skin Neoplasms	hsa-mir-145	unconfirmed
Skin Neoplasms	hsa-mir-155	unconfirmed
Skin Neoplasms	hsa-mir-221	unconfirmed
Skin Neoplasms	hsa-mir-142	unconfirmed
Skin Neoplasms	hsa-mir-99a	unconfirmed
Skin Neoplasms	hsa-mir-9	unconfirmed
Skin Neoplasms	hsa-mir-223	unconfirmed
Skin Neoplasms	hsa-mir-200b	unconfirmed
Skin Neoplasms	hsa-mir-200a	unconfirmed
Skin Neoplasms	hsa-mir-196a	unconfirmed
Skin Neoplasms	hsa-let-7b	unconfirmed
Skin Neoplasms	hsa-mir-1	unconfirmed
Skin Neoplasms	hsa-mir-141	unconfirmed
Skin Neoplasms	hsa-mir-126	unconfirmed
Skin Neoplasms	hsa-mir-205	unconfirmed
Skin Neoplasms	hsa-let-7e	unconfirmed
Skin Neoplasms	hsa-mir-10b	unconfirmed
Skin Neoplasms	hsa-mir-34b	unconfirmed
Skin Neoplasms	hsa-mir-29a	unconfirmed
Skin Neoplasms	hsa-mir-29c	unconfirmed
Skin Neoplasms	hsa-mir-34a	unconfirmed
Skin Neoplasms	hsa-mir-218	unconfirmed
Skin Neoplasms	hsa-mir-7	unconfirmed
Skin Neoplasms	hsa-mir-133b	unconfirmed
Skin Neoplasms	hsa-let-7g	unconfirmed
Skin Neoplasms	hsa-mir-92a	unconfirmed
Skin Neoplasms	hsa-mir-34c	unconfirmed
Skin Neoplasms	hsa-mir-17	unconfirmed
Skin Neoplasms	hsa-mir-197	unconfirmed
Skin Neoplasms	hsa-mir-193b	unconfirmed
Skin Neoplasms	hsa-mir-150	unconfirmed
Skin Neoplasms	hsa-mir-27b	unconfirmed
Skin Neoplasms	hsa-mir-183	unconfirmed
Skin Neoplasms	hsa-mir-210	unconfirmed
Skin Neoplasms	hsa-mir-27a	unconfirmed
Skin Neoplasms	hsa-let-7i	unconfirmed
Skin Neoplasms	hsa-let-7f	unconfirmed
Skin Neoplasms	hsa-let-7c	unconfirmed
Skin Neoplasms	hsa-mir-143	unconfirmed
Skin Neoplasms	hsa-mir-204	unconfirmed
Testicular Neoplasms	hsa-mir-21	unconfirmed
Testicular Neoplasms	hsa-mir-125b	unconfirmed
Testicular Neoplasms	hsa-mir-200b	unconfirmed
Testicular Neoplasms	hsa-mir-200c	unconfirmed
Testicular Neoplasms	hsa-mir-100	unconfirmed
Testicular Neoplasms	hsa-mir-126	unconfirmed
Testicular Neoplasms	hsa-mir-141	unconfirmed
Testicular Neoplasms	hsa-mir-145	unconfirmed
Testicular Neoplasms	hsa-mir-375	dbDEMC
Testicular Neoplasms	hsa-let-7a	unconfirmed
Testicular Neoplasms	hsa-mir-155	unconfirmed
Testicular Neoplasms	hsa-mir-1	unconfirmed
Testicular Neoplasms	hsa-mir-200a	unconfirmed
Testicular Neoplasms	hsa-mir-218	unconfirmed
Testicular Neoplasms	hsa-mir-99a	unconfirmed
Testicular Neoplasms	hsa-mir-146a	unconfirmed
Testicular Neoplasms	hsa-mir-203	unconfirmed
Testicular Neoplasms	hsa-mir-16	unconfirmed
Testicular Neoplasms	hsa-mir-92a	unconfirmed
Testicular Neoplasms	hsa-mir-183	unconfirmed
Testicular Neoplasms	hsa-mir-34c	unconfirmed
Testicular Neoplasms	hsa-mir-27a	unconfirmed
Testicular Neoplasms	hsa-mir-17	unconfirmed
Testicular Neoplasms	hsa-mir-31	unconfirmed
Testicular Neoplasms	hsa-mir-34b	unconfirmed
Testicular Neoplasms	hsa-let-7b	unconfirmed
Testicular Neoplasms	hsa-mir-20a	unconfirmed
Testicular Neoplasms	hsa-mir-9	unconfirmed
Testicular Neoplasms	hsa-mir-194	unconfirmed
Testicular Neoplasms	hsa-mir-182	unconfirmed
Testicular Neoplasms	hsa-mir-210	unconfirmed
Testicular Neoplasms	hsa-mir-221	unconfirmed
Testicular Neoplasms	hsa-let-7c	unconfirmed
Testicular Neoplasms	hsa-mir-7	unconfirmed
Testicular Neoplasms	hsa-let-7d	unconfirmed
Testicular Neoplasms	hsa-mir-214	unconfirmed
Testicular Neoplasms	hsa-mir-133a	unconfirmed
Testicular Neoplasms	hsa-mir-101	unconfirmed
Testicular Neoplasms	hsa-mir-146b	unconfirmed
Testicular Neoplasms	hsa-mir-127	unconfirmed
Testicular Neoplasms	hsa-mir-15b	unconfirmed
Testicular Neoplasms	hsa-mir-15a	unconfirmed
Testicular Neoplasms	hsa-mir-143	unconfirmed
Testicular Neoplasms	hsa-mir-130a	unconfirmed
Testicular Neoplasms	hsa-mir-34a	unconfirmed
Testicular Neoplasms	hsa-mir-148a	unconfirmed
Testicular Neoplasms	hsa-mir-302a	unconfirmed
Testicular Neoplasms	hsa-mir-196a	unconfirmed
Testicular Neoplasms	hsa-mir-26a	unconfirmed
Testicular Neoplasms	hsa-let-7f	unconfirmed
Thyroid Neoplasms	hsa-mir-145	unconfirmed
Thyroid Neoplasms	hsa-let-7b	dbDEMC
Thyroid Neoplasms	hsa-mir-203	dbDEMC
Thyroid Neoplasms	hsa-let-7a	unconfirmed
Thyroid Neoplasms	hsa-mir-20a	dbDEMC
Thyroid Neoplasms	hsa-mir-34a	unconfirmed
Thyroid Neoplasms	hsa-let-7c	unconfirmed
Thyroid Neoplasms	hsa-mir-143	unconfirmed
Thyroid Neoplasms	hsa-mir-210	unconfirmed
Thyroid Neoplasms	hsa-mir-29c	dbDEMC
Thyroid Neoplasms	hsa-mir-214	unconfirmed
Thyroid Neoplasms	hsa-mir-223	dbDEMC
Thyroid Neoplasms	hsa-mir-205	dbDEMC
Thyroid Neoplasms	hsa-mir-34c	unconfirmed
Thyroid Neoplasms	hsa-let-7g	dbDEMC
Thyroid Neoplasms	hsa-let-7i	dbDEMC
Thyroid Neoplasms	hsa-mir-99a	unconfirmed
Thyroid Neoplasms	hsa-let-7d	unconfirmed
Thyroid Neoplasms	hsa-mir-16	unconfirmed
Thyroid Neoplasms	hsa-mir-486	unconfirmed
Thyroid Neoplasms	hsa-mir-17	dbDEMC
Thyroid Neoplasms	hsa-mir-18a	dbDEMC
Thyroid Neoplasms	hsa-mir-101	unconfirmed
Thyroid Neoplasms	hsa-mir-27a	unconfirmed
Thyroid Neoplasms	hsa-mir-199a	unconfirmed
Thyroid Neoplasms	hsa-let-7f	dbDEMC
Thyroid Neoplasms	hsa-mir-15a	unconfirmed
Thyroid Neoplasms	hsa-mir-26a	dbDEMC
Thyroid Neoplasms	hsa-mir-196a	unconfirmed
Thyroid Neoplasms	hsa-mir-148a	unconfirmed
Thyroid Neoplasms	hsa-mir-107	unconfirmed
Thyroid Neoplasms	hsa-mir-429	dbDEMC
Thyroid Neoplasms	hsa-mir-182	dbDEMC
Thyroid Neoplasms	hsa-mir-224	unconfirmed
Thyroid Neoplasms	hsa-mir-30a	dbDEMC
Thyroid Neoplasms	hsa-mir-133a	dbDEMC
Thyroid Neoplasms	hsa-mir-150	dbDEMC
Thyroid Neoplasms	hsa-mir-29b	dbDEMC
Thyroid Neoplasms	hsa-mir-192	unconfirmed
Thyroid Neoplasms	hsa-mir-24	dbDEMC
Thyroid Neoplasms	hsa-mir-15b	dbDEMC
Thyroid Neoplasms	hsa-mir-96	dbDEMC
Thyroid Neoplasms	hsa-mir-19b	dbDEMC
Thyroid Neoplasms	hsa-mir-29a	unconfirmed
Thyroid Neoplasms	hsa-mir-93	dbDEMC
Thyroid Neoplasms	hsa-mir-142	unconfirmed
Thyroid Neoplasms	hsa-mir-103a	unconfirmed
Thyroid Neoplasms	hsa-mir-135b	unconfirmed
Thyroid Neoplasms	hsa-mir-19a	unconfirmed
Thyroid Neoplasms	hsa-mir-181b	unconfirmed

## Sheet: local_case
Disease	miRNA	state
Adrenocortical Carcinoma	hsa-mir-21	dbDEMC
Adrenocortical Carcinoma	hsa-mir-155	HMDD
Adrenocortical Carcinoma	hsa-mir-145	HMDD&dbDEMC
Adrenocortical Carcinoma	hsa-mir-125b	dbDEMC
Adrenocortical Carcinoma	hsa-mir-34a	HMDD
Adrenocortical Carcinoma	hsa-mir-17	HMDD
Adrenocortical Carcinoma	hsa-mir-20a	unconfirmed
Adrenocortical Carcinoma	hsa-mir-92a	unconfirmed
Adrenocortical Carcinoma	hsa-mir-200b	HMDD
Adrenocortical Carcinoma	hsa-mir-18a	unconfirmed
Adrenocortical Carcinoma	hsa-mir-146a	HMDD
Adrenocortical Carcinoma	hsa-mir-16	dbDEMC
Adrenocortical Carcinoma	hsa-mir-126	HMDD
Adrenocortical Carcinoma	hsa-let-7a	dbDEMC
Adrenocortical Carcinoma	hsa-mir-221	unconfirmed
Adrenocortical Carcinoma	hsa-mir-19b	unconfirmed
Adrenocortical Carcinoma	hsa-mir-19a	dbDEMC
Adrenocortical Carcinoma	hsa-mir-143	HMDD
Adrenocortical Carcinoma	hsa-mir-31	unconfirmed
Adrenocortical Carcinoma	hsa-mir-210	HMDD&dbDEMC
Adrenocortical Carcinoma	hsa-mir-203	HMDD
Adrenocortical Carcinoma	hsa-mir-200c	HMDD
Adrenocortical Carcinoma	hsa-mir-15a	unconfirmed
Adrenocortical Carcinoma	hsa-mir-214	dbDEMC&mir2disease
Adrenocortical Carcinoma	hsa-mir-200a	unconfirmed
Adrenocortical Carcinoma	hsa-mir-29c	unconfirmed
Adrenocortical Carcinoma	hsa-mir-222	HMDD
Adrenocortical Carcinoma	hsa-mir-223	unconfirmed
Adrenocortical Carcinoma	hsa-mir-182	unconfirmed
Adrenocortical Carcinoma	hsa-let-7b	HMDD
Adrenocortical Carcinoma	hsa-mir-1	unconfirmed
Adrenocortical Carcinoma	hsa-mir-34c	unconfirmed
Adrenocortical Carcinoma	hsa-mir-183	unconfirmed
Adrenocortical Carcinoma	hsa-mir-9	unconfirmed
Adrenocortical Carcinoma	hsa-mir-181a	unconfirmed
Adrenocortical Carcinoma	hsa-let-7c	HMDD
Adrenocortical Carcinoma	hsa-mir-100	HMDD&dbDEMC
Adrenocortical Carcinoma	hsa-mir-141	unconfirmed
Adrenocortical Carcinoma	hsa-mir-195	HMDD&dbDEMC
Adrenocortical Carcinoma	hsa-let-7d	HMDD&dbDEMC
Adrenocortical Carcinoma	hsa-mir-218	unconfirmed
Adrenocortical Carcinoma	hsa-mir-199a	unconfirmed
Adrenocortical Carcinoma	hsa-mir-10b	unconfirmed
Adrenocortical Carcinoma	hsa-mir-181b	unconfirmed
Adrenocortical Carcinoma	hsa-mir-146b	unconfirmed
Adrenocortical Carcinoma	hsa-mir-375	HMDD&dbDEMC
Adrenocortical Carcinoma	hsa-mir-34b	unconfirmed
Adrenocortical Carcinoma	hsa-let-7i	dbDEMC
Adrenocortical Carcinoma	hsa-mir-29a	dbDEMC
Adrenocortical Carcinoma	hsa-mir-205	HMDD
Biliary Tract Neoplasms	hsa-mir-21	HMDD
Biliary Tract Neoplasms	hsa-mir-155	unconfirmed
Biliary Tract Neoplasms	hsa-mir-145	HMDD
Biliary Tract Neoplasms	hsa-mir-125b	unconfirmed
Biliary Tract Neoplasms	hsa-mir-34a	unconfirmed
Biliary Tract Neoplasms	hsa-mir-17	unconfirmed
Biliary Tract Neoplasms	hsa-mir-16	unconfirmed
Biliary Tract Neoplasms	hsa-mir-146a	unconfirmed
Biliary Tract Neoplasms	hsa-mir-20a	unconfirmed
Biliary Tract Neoplasms	hsa-let-7a	unconfirmed
Biliary Tract Neoplasms	hsa-mir-221	unconfirmed
Biliary Tract Neoplasms	hsa-mir-126	unconfirmed
Biliary Tract Neoplasms	hsa-mir-200b	unconfirmed
Biliary Tract Neoplasms	hsa-mir-143	unconfirmed
Biliary Tract Neoplasms	hsa-mir-29a	unconfirmed
Biliary Tract Neoplasms	hsa-mir-18a	unconfirmed
Biliary Tract Neoplasms	hsa-mir-92a	unconfirmed
Biliary Tract Neoplasms	hsa-mir-200c	unconfirmed
Biliary Tract Neoplasms	hsa-mir-31	unconfirmed
Biliary Tract Neoplasms	hsa-mir-200a	unconfirmed
Biliary Tract Neoplasms	hsa-let-7b	unconfirmed
Biliary Tract Neoplasms	hsa-mir-19b	unconfirmed
Biliary Tract Neoplasms	hsa-mir-19a	unconfirmed
Biliary Tract Neoplasms	hsa-mir-375	unconfirmed
Biliary Tract Neoplasms	hsa-let-7c	unconfirmed
Biliary Tract Neoplasms	hsa-mir-223	unconfirmed
Biliary Tract Neoplasms	hsa-mir-1	dbDEMC
Biliary Tract Neoplasms	hsa-mir-222	HMDD
Biliary Tract Neoplasms	hsa-mir-29b	unconfirmed
Biliary Tract Neoplasms	hsa-mir-203	unconfirmed
Biliary Tract Neoplasms	hsa-mir-122	unconfirmed
Biliary Tract Neoplasms	hsa-mir-199a	unconfirmed
Biliary Tract Neoplasms	hsa-mir-15a	unconfirmed
Biliary Tract Neoplasms	hsa-mir-142	unconfirmed
Biliary Tract Neoplasms	hsa-mir-29c	unconfirmed
Biliary Tract Neoplasms	hsa-mir-210	dbDEMC
Biliary Tract Neoplasms	hsa-mir-34c	unconfirmed
Biliary Tract Neoplasms	hsa-mir-182	unconfirmed
Biliary Tract Neoplasms	hsa-mir-196a	unconfirmed
Biliary Tract Neoplasms	hsa-mir-141	unconfirmed
Biliary Tract Neoplasms	hsa-mir-183	unconfirmed
Biliary Tract Neoplasms	hsa-let-7e	unconfirmed
Biliary Tract Neoplasms	hsa-mir-148a	unconfirmed
Biliary Tract Neoplasms	hsa-mir-214	unconfirmed
Biliary Tract Neoplasms	hsa-mir-101	unconfirmed
Biliary Tract Neoplasms	hsa-mir-100	unconfirmed
Biliary Tract Neoplasms	hsa-let-7g	unconfirmed
Biliary Tract Neoplasms	hsa-mir-133b	unconfirmed
Biliary Tract Neoplasms	hsa-let-7i	HMDD
Biliary Tract Neoplasms	hsa-let-7d	unconfirmed
Bladder Neoplasms	hsa-mir-21	HMDD&dbDEMC&mir2disease
Bladder Neoplasms	hsa-mir-155	HMDD
Bladder Neoplasms	hsa-mir-17	dbDEMC
Bladder Neoplasms	hsa-mir-125b	HMDD&dbDEMC&mir2disease
Bladder Neoplasms	hsa-mir-20a	HMDD&dbDEMC
Bladder Neoplasms	hsa-mir-146a	unconfirmed
Bladder Neoplasms	hsa-mir-145	HMDD&dbDEMC&mir2disease
Bladder Neoplasms	hsa-mir-34a	HMDD
Bladder Neoplasms	hsa-mir-92a	HMDD
Bladder Neoplasms	hsa-mir-126	HMDD
Bladder Neoplasms	hsa-mir-18a	unconfirmed
Bladder Neoplasms	hsa-mir-200b	HMDD&dbDEMC
Bladder Neoplasms	hsa-mir-19a	HMDD&dbDEMC
Bladder Neoplasms	hsa-mir-19b	dbDEMC
Bladder Neoplasms	hsa-mir-221	HMDD&mir2disease
Bladder Neoplasms	hsa-mir-200c	HMDD&dbDEMC
Bladder Neoplasms	hsa-mir-200a	HMDD&dbDEMC
Bladder Neoplasms	hsa-mir-143	HMDD&dbDEMC&mir2disease
Bladder Neoplasms	hsa-mir-199a	HMDD
Bladder Neoplasms	hsa-let-7a	unconfirmed
Bladder Neoplasms	hsa-mir-16	HMDD
Bladder Neoplasms	hsa-mir-15a	unconfirmed
Bladder Neoplasms	hsa-mir-29c	HMDD&mir2disease
Bladder Neoplasms	hsa-mir-29b	HMDD
Bladder Neoplasms	hsa-mir-1	HMDD&dbDEMC
Bladder Neoplasms	hsa-mir-34c	unconfirmed
Bladder Neoplasms	hsa-mir-141	HMDD&dbDEMC
Bladder Neoplasms	hsa-mir-31	mir2disease
Bladder Neoplasms	hsa-let-7b	unconfirmed
Bladder Neoplasms	hsa-mir-29a	dbDEMC
Bladder Neoplasms	hsa-mir-210	HMDD&dbDEMC
Bladder Neoplasms	hsa-mir-222	HMDD&mir2disease
Bladder Neoplasms	hsa-mir-203	HMDD&mir2disease
Bladder Neoplasms	hsa-mir-9	HMDD
Bladder Neoplasms	hsa-mir-100	HMDD&dbDEMC&mir2disease
Bladder Neoplasms	hsa-mir-142	unconfirmed
Bladder Neoplasms	hsa-mir-205	HMDD&dbDEMC&mir2disease
Bladder Neoplasms	hsa-mir-182	HMDD&dbDEMC
Bladder Neoplasms	hsa-let-7c	HMDD&dbDEMC
Bladder Neoplasms	hsa-mir-223	mir2disease
Bladder Neoplasms	hsa-mir-34b	unconfirmed
Bladder Neoplasms	hsa-mir-183	HMDD&dbDEMC
Bladder Neoplasms	hsa-mir-7	dbDEMC&mir2disease
Bladder Neoplasms	hsa-mir-218	HMDD&dbDEMC
Bladder Neoplasms	hsa-mir-133b	dbDEMC&mir2disease
Bladder Neoplasms	hsa-let-7d	unconfirmed
Bladder Neoplasms	hsa-mir-181a	unconfirmed
Bladder Neoplasms	hsa-mir-181b	unconfirmed
Bladder Neoplasms	hsa-mir-27a	HMDD
Bladder Neoplasms	hsa-mir-10b	HMDD
Brain Neoplasms	hsa-mir-21	HMDD&dbDEMC
Brain Neoplasms	hsa-mir-155	dbDEMC
Brain Neoplasms	hsa-mir-146a	dbDEMC
Brain Neoplasms	hsa-mir-17	dbDEMC
Brain Neoplasms	hsa-mir-125b	dbDEMC
Brain Neoplasms	hsa-mir-145	dbDEMC
Brain Neoplasms	hsa-mir-34a	HMDD&dbDEMC
Brain Neoplasms	hsa-mir-20a	dbDEMC
Brain Neoplasms	hsa-mir-16	dbDEMC
Brain Neoplasms	hsa-mir-126	unconfirmed
Brain Neoplasms	hsa-mir-221	dbDEMC
Brain Neoplasms	hsa-mir-92a	unconfirmed
Brain Neoplasms	hsa-let-7a	HMDD&dbDEMC
Brain Neoplasms	hsa-mir-18a	dbDEMC
Brain Neoplasms	hsa-mir-19b	dbDEMC
Brain Neoplasms	hsa-mir-1	dbDEMC
Brain Neoplasms	hsa-mir-29a	dbDEMC
Brain Neoplasms	hsa-mir-29c	dbDEMC
Brain Neoplasms	hsa-mir-29b	dbDEMC
Brain Neoplasms	hsa-mir-143	dbDEMC
Brain Neoplasms	hsa-mir-15a	dbDEMC
Brain Neoplasms	hsa-mir-34c	dbDEMC
Brain Neoplasms	hsa-mir-19a	dbDEMC
Brain Neoplasms	hsa-let-7b	dbDEMC
Brain Neoplasms	hsa-mir-200b	dbDEMC
Brain Neoplasms	hsa-mir-200c	unconfirmed
Brain Neoplasms	hsa-mir-31	dbDEMC
Brain Neoplasms	hsa-mir-223	unconfirmed
Brain Neoplasms	hsa-mir-222	HMDD&dbDEMC
Brain Neoplasms	hsa-mir-199a	dbDEMC
Brain Neoplasms	hsa-mir-34b	dbDEMC
Brain Neoplasms	hsa-let-7c	dbDEMC
Brain Neoplasms	hsa-mir-181a	dbDEMC
Brain Neoplasms	hsa-mir-210	dbDEMC
Brain Neoplasms	hsa-mir-124	dbDEMC
Brain Neoplasms	hsa-mir-200a	dbDEMC
Brain Neoplasms	hsa-mir-9	dbDEMC
Brain Neoplasms	hsa-mir-146b	dbDEMC
Brain Neoplasms	hsa-mir-150	dbDEMC
Brain Neoplasms	hsa-let-7i	dbDEMC
Brain Neoplasms	hsa-mir-133b	dbDEMC
Brain Neoplasms	hsa-let-7d	dbDEMC
Brain Neoplasms	hsa-mir-133a	unconfirmed
Brain Neoplasms	hsa-let-7g	dbDEMC
Brain Neoplasms	hsa-let-7e	dbDEMC
Brain Neoplasms	hsa-mir-203	dbDEMC
Brain Neoplasms	hsa-let-7f	dbDEMC
Brain Neoplasms	hsa-mir-100	dbDEMC
Brain Neoplasms	hsa-mir-7	dbDEMC
Brain Neoplasms	hsa-mir-148a	dbDEMC
Breast Neoplasms	hsa-mir-21	HMDD&dbDEMC&mir2disease
Breast Neoplasms	hsa-mir-155	HMDD&dbDEMC&mir2disease
Breast Neoplasms	hsa-mir-146a	HMDD&dbDEMC&mir2disease
Breast Neoplasms	hsa-mir-125b	HMDD&dbDEMC&mir2disease
Breast Neoplasms	hsa-mir-145	HMDD&dbDEMC&mir2disease
Breast Neoplasms	hsa-mir-17	HMDD&dbDEMC
Breast Neoplasms	hsa-mir-34a	HMDD&dbDEMC
Breast Neoplasms	hsa-mir-20a	HMDD&dbDEMC&mir2disease
Breast Neoplasms	hsa-let-7a	HMDD&dbDEMC&mir2disease
Breast Neoplasms	hsa-mir-221	HMDD&dbDEMC&mir2disease
Breast Neoplasms	hsa-mir-92a	HMDD&dbDEMC
Breast Neoplasms	hsa-mir-126	HMDD&dbDEMC&mir2disease
Breast Neoplasms	hsa-mir-16	HMDD&dbDEMC
Breast Neoplasms	hsa-mir-18a	HMDD&dbDEMC&mir2disease
Breast Neoplasms	hsa-mir-31	HMDD&dbDEMC&mir2disease
Breast Neoplasms	hsa-mir-223	HMDD&dbDEMC
Breast Neoplasms	hsa-mir-200b	HMDD&dbDEMC&mir2disease
Breast Neoplasms	hsa-mir-200c	HMDD&dbDEMC&mir2disease
Breast Neoplasms	hsa-mir-19b	HMDD&dbDEMC
Breast Neoplasms	hsa-mir-143	HMDD&dbDEMC&mir2disease
Breast Neoplasms	hsa-mir-29a	HMDD&dbDEMC
Breast Neoplasms	hsa-mir-19a	HMDD&dbDEMC
Breast Neoplasms	hsa-let-7b	HMDD&dbDEMC
Breast Neoplasms	hsa-mir-15a	HMDD&dbDEMC
Breast Neoplasms	hsa-mir-1	HMDD&dbDEMC
Breast Neoplasms	hsa-mir-142	HMDD
Breast Neoplasms	hsa-mir-203	HMDD&dbDEMC&mir2disease
Breast Neoplasms	hsa-mir-29b	HMDD&dbDEMC&mir2disease
Breast Neoplasms	hsa-mir-34c	HMDD&dbDEMC
Breast Neoplasms	hsa-mir-150	HMDD&dbDEMC
Breast Neoplasms	hsa-mir-146b	HMDD&mir2disease
Breast Neoplasms	hsa-mir-222	HMDD&dbDEMC&mir2disease
Breast Neoplasms	hsa-mir-200a	HMDD&dbDEMC&mir2disease
Breast Neoplasms	hsa-mir-29c	HMDD&dbDEMC&mir2disease
Breast Neoplasms	hsa-mir-181a	HMDD&dbDEMC&mir2disease
Breast Neoplasms	hsa-mir-9	HMDD&dbDEMC
Breast Neoplasms	hsa-mir-210	HMDD&dbDEMC&mir2disease
Breast Neoplasms	hsa-let-7c	HMDD&dbDEMC
Breast Neoplasms	hsa-mir-100	HMDD&dbDEMC
Breast Neoplasms	hsa-let-7d	HMDD&dbDEMC&mir2disease
Breast Neoplasms	hsa-mir-199a	HMDD&dbDEMC
Breast Neoplasms	hsa-mir-375	HMDD&dbDEMC
Breast Neoplasms	hsa-let-7e	HMDD&dbDEMC
Breast Neoplasms	hsa-mir-34b	HMDD&dbDEMC
Breast Neoplasms	hsa-mir-196a	HMDD&dbDEMC&mir2disease
Breast Neoplasms	hsa-mir-205	HMDD&dbDEMC&mir2disease
Breast Neoplasms	hsa-mir-183	HMDD&dbDEMC
Breast Neoplasms	hsa-mir-218	HMDD&dbDEMC
Breast Neoplasms	hsa-mir-182	HMDD&dbDEMC&mir2disease
Breast Neoplasms	hsa-let-7g	HMDD&dbDEMC
Cervical Neoplasms	hsa-mir-21	HMDD&dbDEMC&mir2disease
Cervical Neoplasms	hsa-mir-155	unconfirmed
Cervical Neoplasms	hsa-mir-125b	dbDEMC
Cervical Neoplasms	hsa-mir-17	unconfirmed
Cervical Neoplasms	hsa-mir-20a	unconfirmed
Cervical Neoplasms	hsa-mir-145	dbDEMC
Cervical Neoplasms	hsa-mir-146a	dbDEMC
Cervical Neoplasms	hsa-mir-34a	HMDD&dbDEMC
Cervical Neoplasms	hsa-mir-126	unconfirmed
Cervical Neoplasms	hsa-mir-200a	dbDEMC
Cervical Neoplasms	hsa-mir-19b	dbDEMC
Cervical Neoplasms	hsa-let-7a	HMDD
Cervical Neoplasms	hsa-mir-19a	dbDEMC
Cervical Neoplasms	hsa-mir-92a	unconfirmed
Cervical Neoplasms	hsa-mir-221	dbDEMC
Cervical Neoplasms	hsa-mir-143	mir2disease
Cervical Neoplasms	hsa-mir-16	dbDEMC
Cervical Neoplasms	hsa-mir-200b	dbDEMC
Cervical Neoplasms	hsa-mir-18a	dbDEMC
Cervical Neoplasms	hsa-mir-34c	unconfirmed
Cervical Neoplasms	hsa-mir-200c	dbDEMC
Cervical Neoplasms	hsa-mir-100	dbDEMC
Cervical Neoplasms	hsa-let-7b	mir2disease
Cervical Neoplasms	hsa-mir-203	dbDEMC
Cervical Neoplasms	hsa-mir-9	dbDEMC
Cervical Neoplasms	hsa-mir-1	unconfirmed
Cervical Neoplasms	hsa-mir-29c	dbDEMC
Cervical Neoplasms	hsa-mir-182	unconfirmed
Cervical Neoplasms	hsa-mir-141	dbDEMC
Cervical Neoplasms	hsa-mir-375	dbDEMC
Cervical Neoplasms	hsa-let-7c	dbDEMC&mir2disease
Cervical Neoplasms	hsa-mir-205	dbDEMC
Cervical Neoplasms	hsa-mir-31	dbDEMC
Cervical Neoplasms	hsa-mir-29a	dbDEMC
Cervical Neoplasms	hsa-mir-181a	dbDEMC
Cervical Neoplasms	hsa-mir-199a	dbDEMC
Cervical Neoplasms	hsa-let-7d	dbDEMC
Cervical Neoplasms	hsa-mir-223	dbDEMC
Cervical Neoplasms	hsa-mir-7	unconfirmed
Cervical Neoplasms	hsa-mir-34b	unconfirmed
Cervical Neoplasms	hsa-mir-27a	dbDEMC
Cervical Neoplasms	hsa-mir-29b	unconfirmed
Cervical Neoplasms	hsa-mir-142	unconfirmed
Cervical Neoplasms	hsa-mir-133b	dbDEMC
Cervical Neoplasms	hsa-mir-210	dbDEMC
Cervical Neoplasms	hsa-let-7e	dbDEMC
Cervical Neoplasms	hsa-mir-214	mir2disease
Cervical Neoplasms	hsa-mir-15a	dbDEMC
Cervical Neoplasms	hsa-mir-146b	dbDEMC
Cervical Neoplasms	hsa-mir-218	mir2disease
Chordoma	hsa-mir-21	unconfirmed
Chordoma	hsa-mir-17	dbDEMC
Chordoma	hsa-mir-155	unconfirmed
Chordoma	hsa-mir-20a	dbDEMC
Chordoma	hsa-mir-34a	dbDEMC
Chordoma	hsa-mir-125b	dbDEMC
Chordoma	hsa-mir-145	dbDEMC
Chordoma	hsa-mir-92a	unconfirmed
Chordoma	hsa-mir-18a	unconfirmed
Chordoma	hsa-mir-19b	unconfirmed
Chordoma	hsa-mir-19a	unconfirmed
Chordoma	hsa-mir-16	dbDEMC
Chordoma	hsa-mir-221	dbDEMC
Chordoma	hsa-let-7a	dbDEMC
Chordoma	hsa-mir-146a	unconfirmed
Chordoma	hsa-mir-143	dbDEMC
Chordoma	hsa-mir-31	unconfirmed
Chordoma	hsa-mir-126	dbDEMC
Chordoma	hsa-mir-222	dbDEMC
Chordoma	hsa-mir-15a	unconfirmed
Chordoma	hsa-mir-200b	unconfirmed
Chordoma	hsa-mir-181a	dbDEMC
Chordoma	hsa-mir-210	unconfirmed
Chordoma	hsa-mir-9	unconfirmed
Chordoma	hsa-let-7b	dbDEMC
Chordoma	hsa-mir-223	unconfirmed
Chordoma	hsa-let-7c	dbDEMC
Chordoma	hsa-mir-200c	unconfirmed
Chordoma	hsa-mir-181b	dbDEMC
Chordoma	hsa-mir-183	unconfirmed
Chordoma	hsa-mir-203	unconfirmed
Chordoma	hsa-let-7d	dbDEMC
Chordoma	hsa-mir-29a	dbDEMC
Chordoma	hsa-mir-182	unconfirmed
Chordoma	hsa-mir-29c	unconfirmed
Chordoma	hsa-mir-34c	unconfirmed
Chordoma	hsa-mir-214	unconfirmed
Chordoma	hsa-mir-124	unconfirmed
Chordoma	hsa-mir-106b	dbDEMC
Chordoma	hsa-mir-7	unconfirmed
Chordoma	hsa-mir-200a	unconfirmed
Chordoma	hsa-mir-29b	unconfirmed
Chordoma	hsa-mir-218	unconfirmed
Chordoma	hsa-mir-142	unconfirmed
Chordoma	hsa-mir-146b	unconfirmed
Chordoma	hsa-mir-1	unconfirmed
Chordoma	hsa-mir-10b	unconfirmed
Chordoma	hsa-let-7i	dbDEMC
Chordoma	hsa-mir-34b	unconfirmed
Chordoma	hsa-mir-199a	unconfirmed
Colon Neoplasms	hsa-mir-21	HMDD&dbDEMC
Colon Neoplasms	hsa-mir-155	HMDD&dbDEMC
Colon Neoplasms	hsa-mir-145	HMDD&dbDEMC
Colon Neoplasms	hsa-mir-146a	HMDD&dbDEMC
Colon Neoplasms	hsa-mir-125b	dbDEMC
Colon Neoplasms	hsa-mir-34a	HMDD&dbDEMC
Colon Neoplasms	hsa-mir-17	HMDD&dbDEMC
Colon Neoplasms	hsa-mir-126	HMDD&dbDEMC
Colon Neoplasms	hsa-mir-16	unconfirmed
Colon Neoplasms	hsa-mir-20a	HMDD&dbDEMC
Colon Neoplasms	hsa-mir-143	HMDD&dbDEMC
Colon Neoplasms	hsa-mir-29a	HMDD&dbDEMC
Colon Neoplasms	hsa-mir-221	HMDD&dbDEMC
Colon Neoplasms	hsa-mir-92a	dbDEMC
Colon Neoplasms	hsa-let-7a	dbDEMC
Colon Neoplasms	hsa-mir-18a	HMDD&dbDEMC
Colon Neoplasms	hsa-mir-200b	HMDD&dbDEMC
Colon Neoplasms	hsa-mir-200c	HMDD
Colon Neoplasms	hsa-mir-19b	dbDEMC
Colon Neoplasms	hsa-mir-31	HMDD&dbDEMC
Colon Neoplasms	hsa-mir-19a	HMDD&dbDEMC
Colon Neoplasms	hsa-mir-1	dbDEMC
Colon Neoplasms	hsa-mir-223	HMDD&dbDEMC
Colon Neoplasms	hsa-mir-29b	dbDEMC
Colon Neoplasms	hsa-let-7b	HMDD&dbDEMC
Colon Neoplasms	hsa-mir-15a	HMDD&dbDEMC
Colon Neoplasms	hsa-let-7c	HMDD&dbDEMC
Colon Neoplasms	hsa-mir-142	HMDD
Colon Neoplasms	hsa-mir-200a	unconfirmed
Colon Neoplasms	hsa-mir-199a	unconfirmed
Colon Neoplasms	hsa-mir-222	dbDEMC
Colon Neoplasms	hsa-mir-9	dbDEMC
Colon Neoplasms	hsa-mir-133b	HMDD&dbDEMC
Colon Neoplasms	hsa-let-7e	HMDD&dbDEMC
Colon Neoplasms	hsa-mir-34c	unconfirmed
Colon Neoplasms	hsa-mir-181a	dbDEMC
Colon Neoplasms	hsa-mir-210	dbDEMC
Colon Neoplasms	hsa-mir-141	HMDD&dbDEMC
Colon Neoplasms	hsa-mir-375	dbDEMC
Colon Neoplasms	hsa-let-7f	dbDEMC
Colon Neoplasms	hsa-mir-486	HMDD&dbDEMC
Colon Neoplasms	hsa-mir-10b	HMDD&dbDEMC
Colon Neoplasms	hsa-mir-203	HMDD&dbDEMC
Colon Neoplasms	hsa-mir-196a	dbDEMC
Colon Neoplasms	hsa-mir-106a	HMDD&dbDEMC
Colon Neoplasms	hsa-mir-122	dbDEMC
Colon Neoplasms	hsa-mir-107	HMDD&dbDEMC
Colon Neoplasms	hsa-mir-218	dbDEMC
Colon Neoplasms	hsa-mir-29c	dbDEMC
Colon Neoplasms	hsa-let-7g	HMDD&dbDEMC
Colorectal Carcinoma	hsa-mir-21	HMDD&dbDEMC&mir2disease
Colorectal Carcinoma	hsa-mir-155	HMDD&dbDEMC&mir2disease
Colorectal Carcinoma	hsa-mir-145	HMDD&dbDEMC&mir2disease
Colorectal Carcinoma	hsa-mir-17	HMDD&dbDEMC
Colorectal Carcinoma	hsa-mir-126	HMDD&dbDEMC&mir2disease
Colorectal Carcinoma	hsa-mir-146a	HMDD&dbDEMC
Colorectal Carcinoma	hsa-mir-125b	HMDD&dbDEMC
Colorectal Carcinoma	hsa-mir-34a	HMDD&dbDEMC&mir2disease
Colorectal Carcinoma	hsa-mir-16	HMDD&dbDEMC
Colorectal Carcinoma	hsa-mir-20a	HMDD&dbDEMC&mir2disease
Colorectal Carcinoma	hsa-mir-29a	HMDD&dbDEMC&mir2disease
Colorectal Carcinoma	hsa-mir-143	HMDD&dbDEMC&mir2disease
Colorectal Carcinoma	hsa-mir-92a	HMDD&dbDEMC
Colorectal Carcinoma	hsa-mir-221	HMDD&dbDEMC&mir2disease
Colorectal Carcinoma	hsa-let-7a	dbDEMC&mir2disease
Colorectal Carcinoma	hsa-mir-18a	HMDD&dbDEMC&mir2disease
Colorectal Carcinoma	hsa-mir-200b	HMDD&dbDEMC
Colorectal Carcinoma	hsa-mir-200c	HMDD&dbDEMC&mir2disease
Colorectal Carcinoma	hsa-mir-223	HMDD&dbDEMC&mir2disease
Colorectal Carcinoma	hsa-mir-29b	HMDD&dbDEMC&mir2disease
Colorectal Carcinoma	hsa-mir-19b	HMDD&dbDEMC&mir2disease
Colorectal Carcinoma	hsa-mir-31	HMDD&dbDEMC&mir2disease
Colorectal Carcinoma	hsa-mir-15a	HMDD&dbDEMC
Colorectal Carcinoma	hsa-mir-19a	HMDD&dbDEMC&mir2disease
Colorectal Carcinoma	hsa-mir-1	HMDD&dbDEMC&mir2disease
Colorectal Carcinoma	hsa-let-7b	HMDD&dbDEMC&mir2disease
Colorectal Carcinoma	hsa-mir-200a	HMDD&dbDEMC
Colorectal Carcinoma	hsa-mir-199a	HMDD
Colorectal Carcinoma	hsa-let-7c	HMDD&dbDEMC
Colorectal Carcinoma	hsa-mir-222	HMDD&dbDEMC
Colorectal Carcinoma	hsa-mir-142	HMDD
Colorectal Carcinoma	hsa-mir-29c	HMDD&dbDEMC
Colorectal Carcinoma	hsa-let-7f	dbDEMC
Colorectal Carcinoma	hsa-mir-34c	HMDD&mir2disease
Colorectal Carcinoma	hsa-mir-106a	HMDD&dbDEMC&mir2disease
Colorectal Carcinoma	hsa-mir-181a	HMDD&dbDEMC&mir2disease
Colorectal Carcinoma	hsa-mir-9	HMDD&dbDEMC
Colorectal Carcinoma	hsa-mir-210	HMDD&dbDEMC
Colorectal Carcinoma	hsa-mir-375	HMDD&dbDEMC
Colorectal Carcinoma	hsa-let-7g	HMDD&dbDEMC&mir2disease
Colorectal Carcinoma	hsa-mir-101	HMDD&dbDEMC
Colorectal Carcinoma	hsa-mir-133b	HMDD&dbDEMC&mir2disease
Colorectal Carcinoma	hsa-let-7e	HMDD&dbDEMC
Colorectal Carcinoma	hsa-mir-203	HMDD&dbDEMC&mir2disease
Colorectal Carcinoma	hsa-let-7d	dbDEMC
Colorectal Carcinoma	hsa-mir-196a	HMDD&dbDEMC&mir2disease
Colorectal Carcinoma	hsa-mir-141	HMDD&dbDEMC&mir2disease
Colorectal Carcinoma	hsa-mir-15b	HMDD&dbDEMC&mir2disease
Colorectal Carcinoma	hsa-mir-122	HMDD&dbDEMC
Colorectal Carcinoma	hsa-mir-106b	HMDD&dbDEMC&mir2disease
Endometrial Neoplasms	hsa-mir-21	HMDD
Endometrial Neoplasms	hsa-mir-155	HMDD&dbDEMC
Endometrial Neoplasms	hsa-mir-17	unconfirmed
Endometrial Neoplasms	hsa-mir-20a	unconfirmed
Endometrial Neoplasms	hsa-mir-125b	unconfirmed
Endometrial Neoplasms	hsa-mir-145	unconfirmed
Endometrial Neoplasms	hsa-mir-146a	HMDD
Endometrial Neoplasms	hsa-mir-34a	unconfirmed
Endometrial Neoplasms	hsa-mir-126	unconfirmed
Endometrial Neoplasms	hsa-mir-92a	unconfirmed
Endometrial Neoplasms	hsa-mir-19b	unconfirmed
Endometrial Neoplasms	hsa-mir-18a	unconfirmed
Endometrial Neoplasms	hsa-mir-221	unconfirmed
Endometrial Neoplasms	hsa-mir-19a	unconfirmed
Endometrial Neoplasms	hsa-mir-16	unconfirmed
Endometrial Neoplasms	hsa-mir-143	unconfirmed
Endometrial Neoplasms	hsa-let-7a	unconfirmed
Endometrial Neoplasms	hsa-mir-200b	HMDD&dbDEMC
Endometrial Neoplasms	hsa-mir-200a	HMDD&dbDEMC
Endometrial Neoplasms	hsa-mir-34c	unconfirmed
Endometrial Neoplasms	hsa-mir-200c	HMDD&dbDEMC&mir2disease
Endometrial Neoplasms	hsa-let-7b	HMDD
Endometrial Neoplasms	hsa-mir-1	unconfirmed
Endometrial Neoplasms	hsa-mir-199a	unconfirmed
Endometrial Neoplasms	hsa-mir-29a	unconfirmed
Endometrial Neoplasms	hsa-mir-31	unconfirmed
Endometrial Neoplasms	hsa-mir-203	dbDEMC
Endometrial Neoplasms	hsa-mir-29b	unconfirmed
Endometrial Neoplasms	hsa-mir-223	unconfirmed
Endometrial Neoplasms	hsa-mir-29c	HMDD
Endometrial Neoplasms	hsa-mir-15a	unconfirmed
Endometrial Neoplasms	hsa-mir-141	HMDD&dbDEMC
Endometrial Neoplasms	hsa-let-7c	HMDD
Endometrial Neoplasms	hsa-mir-181a	unconfirmed
Endometrial Neoplasms	hsa-mir-375	dbDEMC
Endometrial Neoplasms	hsa-mir-100	HMDD
Endometrial Neoplasms	hsa-mir-222	unconfirmed
Endometrial Neoplasms	hsa-mir-218	unconfirmed
Endometrial Neoplasms	hsa-mir-9	dbDEMC
Endometrial Neoplasms	hsa-mir-7	unconfirmed
Endometrial Neoplasms	hsa-mir-182	HMDD
Endometrial Neoplasms	hsa-mir-34b	unconfirmed
Endometrial Neoplasms	hsa-mir-133b	dbDEMC
Endometrial Neoplasms	hsa-let-7d	HMDD
Endometrial Neoplasms	hsa-mir-210	HMDD
Endometrial Neoplasms	hsa-mir-214	unconfirmed
Endometrial Neoplasms	hsa-mir-205	HMDD&dbDEMC
Endometrial Neoplasms	hsa-let-7e	HMDD
Endometrial Neoplasms	hsa-mir-142	HMDD
Endometrial Neoplasms	hsa-mir-10b	unconfirmed
Esophageal Neoplasms	hsa-mir-21	HMDD&dbDEMC&mir2disease
Esophageal Neoplasms	hsa-mir-155	HMDD&dbDEMC
Esophageal Neoplasms	hsa-mir-145	HMDD&dbDEMC
Esophageal Neoplasms	hsa-mir-125b	dbDEMC
Esophageal Neoplasms	hsa-mir-17	unconfirmed
Esophageal Neoplasms	hsa-mir-146a	HMDD&dbDEMC
Esophageal Neoplasms	hsa-mir-34a	HMDD
Esophageal Neoplasms	hsa-mir-16	dbDEMC
Esophageal Neoplasms	hsa-mir-126	HMDD&dbDEMC
Esophageal Neoplasms	hsa-mir-20a	HMDD&dbDEMC
Esophageal Neoplasms	hsa-mir-221	dbDEMC
Esophageal Neoplasms	hsa-let-7a	unconfirmed
Esophageal Neoplasms	hsa-mir-200b	unconfirmed
Esophageal Neoplasms	hsa-mir-92a	dbDEMC
Esophageal Neoplasms	hsa-mir-18a	dbDEMC
Esophageal Neoplasms	hsa-mir-143	HMDD&dbDEMC
Esophageal Neoplasms	hsa-mir-29a	dbDEMC
Esophageal Neoplasms	hsa-mir-200c	HMDD&dbDEMC
Esophageal Neoplasms	hsa-mir-31	HMDD&dbDEMC
Esophageal Neoplasms	hsa-mir-1	dbDEMC
Esophageal Neoplasms	hsa-mir-19b	dbDEMC
Esophageal Neoplasms	hsa-mir-223	HMDD&mir2disease
Esophageal Neoplasms	hsa-mir-222	dbDEMC
Esophageal Neoplasms	hsa-mir-200a	HMDD&dbDEMC
Esophageal Neoplasms	hsa-mir-19a	HMDD&dbDEMC
Esophageal Neoplasms	hsa-mir-375	HMDD&dbDEMC&mir2disease
Esophageal Neoplasms	hsa-let-7b	HMDD&dbDEMC
Esophageal Neoplasms	hsa-mir-29b	dbDEMC
Esophageal Neoplasms	hsa-mir-203	HMDD&dbDEMC&mir2disease
Esophageal Neoplasms	hsa-mir-142	unconfirmed
Esophageal Neoplasms	hsa-mir-15a	HMDD&dbDEMC
Esophageal Neoplasms	hsa-let-7c	HMDD&dbDEMC
Esophageal Neoplasms	hsa-mir-9	dbDEMC
Esophageal Neoplasms	hsa-mir-29c	HMDD&dbDEMC
Esophageal Neoplasms	hsa-mir-34c	HMDD&dbDEMC
Esophageal Neoplasms	hsa-mir-199a	dbDEMC
Esophageal Neoplasms	hsa-mir-181a	dbDEMC
Esophageal Neoplasms	hsa-mir-7	dbDEMC
Esophageal Neoplasms	hsa-mir-210	HMDD&dbDEMC
Esophageal Neoplasms	hsa-mir-146b	dbDEMC
Esophageal Neoplasms	hsa-let-7e	unconfirmed
Esophageal Neoplasms	hsa-mir-133b	dbDEMC
Esophageal Neoplasms	hsa-let-7f	dbDEMC
Esophageal Neoplasms	hsa-mir-196a	dbDEMC&mir2disease
Esophageal Neoplasms	hsa-mir-182	dbDEMC
Esophageal Neoplasms	hsa-let-7g	unconfirmed
Esophageal Neoplasms	hsa-mir-10b	dbDEMC
Esophageal Neoplasms	hsa-mir-141	HMDD
Esophageal Neoplasms	hsa-mir-218	dbDEMC
Esophageal Neoplasms	hsa-mir-122	unconfirmed
Gastric Neoplasms	hsa-mir-21	HMDD&dbDEMC&mir2disease
Gastric Neoplasms	hsa-mir-155	HMDD&dbDEMC
Gastric Neoplasms	hsa-mir-145	HMDD&dbDEMC&mir2disease
Gastric Neoplasms	hsa-mir-17	HMDD&dbDEMC
Gastric Neoplasms	hsa-mir-146a	HMDD
Gastric Neoplasms	hsa-mir-34a	HMDD&dbDEMC
Gastric Neoplasms	hsa-mir-125b	HMDD&dbDEMC
Gastric Neoplasms	hsa-mir-126	HMDD&dbDEMC
Gastric Neoplasms	hsa-mir-16	HMDD&dbDEMC&mir2disease
Gastric Neoplasms	hsa-mir-20a	HMDD&dbDEMC
Gastric Neoplasms	hsa-mir-221	HMDD&dbDEMC&mir2disease
Gastric Neoplasms	hsa-let-7a	HMDD&dbDEMC&mir2disease
Gastric Neoplasms	hsa-mir-29a	HMDD
Gastric Neoplasms	hsa-mir-143	HMDD&dbDEMC&mir2disease
Gastric Neoplasms	hsa-mir-18a	HMDD&dbDEMC
Gastric Neoplasms	hsa-mir-200b	HMDD&dbDEMC
Gastric Neoplasms	hsa-mir-200c	HMDD
Gastric Neoplasms	hsa-mir-92a	HMDD&dbDEMC
Gastric Neoplasms	hsa-mir-31	HMDD&dbDEMC
Gastric Neoplasms	hsa-mir-223	HMDD&dbDEMC&mir2disease
Gastric Neoplasms	hsa-mir-19a	HMDD&dbDEMC
Gastric Neoplasms	hsa-mir-200a	HMDD&dbDEMC
Gastric Neoplasms	hsa-mir-1	HMDD&dbDEMC
Gastric Neoplasms	hsa-mir-19b	HMDD&dbDEMC
Gastric Neoplasms	hsa-mir-199a	HMDD
Gastric Neoplasms	hsa-mir-222	HMDD&dbDEMC&mir2disease
Gastric Neoplasms	hsa-mir-29b	HMDD&dbDEMC
Gastric Neoplasms	hsa-mir-15a	dbDEMC
Gastric Neoplasms	hsa-let-7b	HMDD&dbDEMC
Gastric Neoplasms	hsa-mir-142	HMDD
Gastric Neoplasms	hsa-mir-375	HMDD&dbDEMC
Gastric Neoplasms	hsa-mir-34c	HMDD
Gastric Neoplasms	hsa-mir-29c	HMDD&dbDEMC
Gastric Neoplasms	hsa-let-7c	dbDEMC
Gastric Neoplasms	hsa-mir-196a	HMDD&dbDEMC
Gastric Neoplasms	hsa-mir-181a	HMDD&dbDEMC
Gastric Neoplasms	hsa-mir-101	HMDD&dbDEMC
Gastric Neoplasms	hsa-mir-9	HMDD
Gastric Neoplasms	hsa-mir-133b	HMDD&dbDEMC
Gastric Neoplasms	hsa-mir-122	HMDD&dbDEMC
Gastric Neoplasms	hsa-mir-210	HMDD&dbDEMC
Gastric Neoplasms	hsa-mir-203	HMDD&dbDEMC
Gastric Neoplasms	hsa-mir-141	HMDD&dbDEMC&mir2disease
Gastric Neoplasms	hsa-mir-182	HMDD&dbDEMC
Gastric Neoplasms	hsa-mir-146b	HMDD
Gastric Neoplasms	hsa-let-7f	dbDEMC
Gastric Neoplasms	hsa-mir-183	HMDD&dbDEMC
Gastric Neoplasms	hsa-mir-181b	HMDD&dbDEMC
Gastric Neoplasms	hsa-mir-486	HMDD&dbDEMC
Gastric Neoplasms	hsa-let-7g	HMDD&dbDEMC
Head and Neck Neoplasms	hsa-mir-21	HMDD&dbDEMC
Head and Neck Neoplasms	hsa-mir-155	HMDD&dbDEMC
Head and Neck Neoplasms	hsa-mir-125b	dbDEMC
Head and Neck Neoplasms	hsa-mir-17	unconfirmed
Head and Neck Neoplasms	hsa-mir-145	HMDD&dbDEMC
Head and Neck Neoplasms	hsa-mir-34a	HMDD
Head and Neck Neoplasms	hsa-mir-20a	unconfirmed
Head and Neck Neoplasms	hsa-mir-146a	HMDD&dbDEMC
Head and Neck Neoplasms	hsa-mir-92a	unconfirmed
Head and Neck Neoplasms	hsa-mir-126	dbDEMC
Head and Neck Neoplasms	hsa-let-7a	unconfirmed
Head and Neck Neoplasms	hsa-mir-16	unconfirmed
Head and Neck Neoplasms	hsa-mir-221	HMDD&dbDEMC
Head and Neck Neoplasms	hsa-mir-18a	HMDD&dbDEMC
Head and Neck Neoplasms	hsa-mir-200b	dbDEMC
Head and Neck Neoplasms	hsa-mir-19b	dbDEMC
Head and Neck Neoplasms	hsa-mir-143	HMDD&dbDEMC
Head and Neck Neoplasms	hsa-mir-19a	dbDEMC
Head and Neck Neoplasms	hsa-mir-200c	HMDD&dbDEMC
Head and Neck Neoplasms	hsa-mir-31	HMDD&dbDEMC
Head and Neck Neoplasms	hsa-let-7b	HMDD
Head and Neck Neoplasms	hsa-mir-1	dbDEMC
Head and Neck Neoplasms	hsa-mir-34c	dbDEMC
Head and Neck Neoplasms	hsa-mir-222	unconfirmed
Head and Neck Neoplasms	hsa-mir-200a	dbDEMC
Head and Neck Neoplasms	hsa-mir-210	dbDEMC&mir2disease
Head and Neck Neoplasms	hsa-mir-29c	HMDD&dbDEMC
Head and Neck Neoplasms	hsa-mir-29a	dbDEMC
Head and Neck Neoplasms	hsa-mir-223	HMDD
Head and Neck Neoplasms	hsa-mir-15a	HMDD
Head and Neck Neoplasms	hsa-let-7c	HMDD&dbDEMC
Head and Neck Neoplasms	hsa-mir-203	HMDD
Head and Neck Neoplasms	hsa-mir-9	unconfirmed
Head and Neck Neoplasms	hsa-mir-34b	dbDEMC
Head and Neck Neoplasms	hsa-mir-29b	unconfirmed
Head and Neck Neoplasms	hsa-mir-199a	unconfirmed
Head and Neck Neoplasms	hsa-mir-375	HMDD&dbDEMC
Head and Neck Neoplasms	hsa-mir-182	dbDEMC
Head and Neck Neoplasms	hsa-mir-183	dbDEMC
Head and Neck Neoplasms	hsa-let-7d	HMDD
Head and Neck Neoplasms	hsa-mir-100	HMDD&dbDEMC
Head and Neck Neoplasms	hsa-mir-218	dbDEMC
Head and Neck Neoplasms	hsa-mir-181a	HMDD&dbDEMC
Head and Neck Neoplasms	hsa-mir-214	dbDEMC
Head and Neck Neoplasms	hsa-mir-133b	dbDEMC
Head and Neck Neoplasms	hsa-mir-205	HMDD&dbDEMC&mir2disease
Head and Neck Neoplasms	hsa-mir-10b	HMDD&dbDEMC
Head and Neck Neoplasms	hsa-let-7e	HMDD&dbDEMC
Head and Neck Neoplasms	hsa-let-7g	HMDD&dbDEMC
Head and Neck Neoplasms	hsa-mir-148a	unconfirmed
Hepatocellular Carcinoma	hsa-mir-21	dbDEMC
Hepatocellular Carcinoma	hsa-mir-155	dbDEMC
Hepatocellular Carcinoma	hsa-mir-145	dbDEMC
Hepatocellular Carcinoma	hsa-mir-34a	dbDEMC
Hepatocellular Carcinoma	hsa-mir-17	dbDEMC
Hepatocellular Carcinoma	hsa-mir-125b	dbDEMC
Hepatocellular Carcinoma	hsa-mir-20a	dbDEMC
Hepatocellular Carcinoma	hsa-mir-16	dbDEMC
Hepatocellular Carcinoma	hsa-mir-146a	dbDEMC
Hepatocellular Carcinoma	hsa-mir-126	dbDEMC
Hepatocellular Carcinoma	hsa-mir-92a	dbDEMC
Hepatocellular Carcinoma	hsa-mir-221	dbDEMC
Hepatocellular Carcinoma	hsa-mir-143	dbDEMC
Hepatocellular Carcinoma	hsa-mir-18a	dbDEMC
Hepatocellular Carcinoma	hsa-mir-200b	dbDEMC
Hepatocellular Carcinoma	hsa-let-7a	dbDEMC
Hepatocellular Carcinoma	hsa-mir-200c	dbDEMC
Hepatocellular Carcinoma	hsa-mir-29a	dbDEMC
Hepatocellular Carcinoma	hsa-mir-19b	dbDEMC
Hepatocellular Carcinoma	hsa-mir-31	dbDEMC
Hepatocellular Carcinoma	hsa-mir-19a	dbDEMC
Hepatocellular Carcinoma	hsa-mir-200a	dbDEMC
Hepatocellular Carcinoma	hsa-mir-222	dbDEMC
Hepatocellular Carcinoma	hsa-mir-15a	dbDEMC
Hepatocellular Carcinoma	hsa-mir-29b	dbDEMC
Hepatocellular Carcinoma	hsa-let-7b	dbDEMC
Hepatocellular Carcinoma	hsa-mir-223	dbDEMC
Hepatocellular Carcinoma	hsa-mir-122	dbDEMC
Hepatocellular Carcinoma	hsa-mir-1	dbDEMC
Hepatocellular Carcinoma	hsa-mir-199a	dbDEMC
Hepatocellular Carcinoma	hsa-mir-182	dbDEMC
Hepatocellular Carcinoma	hsa-mir-29c	dbDEMC
Hepatocellular Carcinoma	hsa-mir-210	dbDEMC
Hepatocellular Carcinoma	hsa-let-7c	dbDEMC
Hepatocellular Carcinoma	hsa-mir-181a	dbDEMC
Hepatocellular Carcinoma	hsa-mir-34c	dbDEMC
Hepatocellular Carcinoma	hsa-mir-9	dbDEMC
Hepatocellular Carcinoma	hsa-mir-203	dbDEMC
Hepatocellular Carcinoma	hsa-mir-181b	dbDEMC
Hepatocellular Carcinoma	hsa-mir-183	dbDEMC
Hepatocellular Carcinoma	hsa-mir-142	dbDEMC
Hepatocellular Carcinoma	hsa-mir-375	dbDEMC
Hepatocellular Carcinoma	hsa-let-7d	dbDEMC
Hepatocellular Carcinoma	hsa-mir-106b	dbDEMC
Hepatocellular Carcinoma	hsa-mir-10b	dbDEMC
Hepatocellular Carcinoma	hsa-mir-34b	dbDEMC
Hepatocellular Carcinoma	hsa-mir-124	unconfirmed
Hepatocellular Carcinoma	hsa-mir-196a	dbDEMC
Hepatocellular Carcinoma	hsa-mir-214	dbDEMC
Hepatocellular Carcinoma	hsa-mir-146b	dbDEMC
Kidney Neoplasms	hsa-mir-21	HMDD&dbDEMC&mir2disease
Kidney Neoplasms	hsa-mir-155	dbDEMC
Kidney Neoplasms	hsa-mir-17	dbDEMC&mir2disease
Kidney Neoplasms	hsa-mir-20a	dbDEMC&mir2disease
Kidney Neoplasms	hsa-mir-125b	dbDEMC
Kidney Neoplasms	hsa-mir-146a	dbDEMC
Kidney Neoplasms	hsa-mir-145	dbDEMC
Kidney Neoplasms	hsa-mir-34a	HMDD&dbDEMC
Kidney Neoplasms	hsa-mir-92a	dbDEMC
Kidney Neoplasms	hsa-mir-200b	dbDEMC&mir2disease
Kidney Neoplasms	hsa-mir-126	dbDEMC&mir2disease
Kidney Neoplasms	hsa-mir-18a	dbDEMC
Kidney Neoplasms	hsa-mir-200a	dbDEMC
Kidney Neoplasms	hsa-mir-19a	dbDEMC
Kidney Neoplasms	hsa-mir-19b	dbDEMC&mir2disease
Kidney Neoplasms	hsa-mir-221	dbDEMC
Kidney Neoplasms	hsa-let-7a	dbDEMC
Kidney Neoplasms	hsa-mir-16	dbDEMC
Kidney Neoplasms	hsa-mir-143	dbDEMC
Kidney Neoplasms	hsa-mir-29c	dbDEMC&mir2disease
Kidney Neoplasms	hsa-mir-200c	HMDD&dbDEMC&mir2disease
Kidney Neoplasms	hsa-mir-29b	dbDEMC&mir2disease
Kidney Neoplasms	hsa-let-7b	dbDEMC
Kidney Neoplasms	hsa-mir-199a	HMDD&dbDEMC&mir2disease
Kidney Neoplasms	hsa-mir-34c	unconfirmed
Kidney Neoplasms	hsa-mir-15a	HMDD&dbDEMC&mir2disease
Kidney Neoplasms	hsa-mir-29a	dbDEMC&mir2disease
Kidney Neoplasms	hsa-mir-210	dbDEMC&mir2disease
Kidney Neoplasms	hsa-mir-1	unconfirmed
Kidney Neoplasms	hsa-mir-141	HMDD&dbDEMC&mir2disease
Kidney Neoplasms	hsa-mir-31	dbDEMC
Kidney Neoplasms	hsa-let-7c	dbDEMC
Kidney Neoplasms	hsa-mir-9	unconfirmed
Kidney Neoplasms	hsa-mir-205	unconfirmed
Kidney Neoplasms	hsa-mir-142	unconfirmed
Kidney Neoplasms	hsa-mir-203	HMDD&dbDEMC
Kidney Neoplasms	hsa-mir-100	dbDEMC
Kidney Neoplasms	hsa-mir-222	dbDEMC
Kidney Neoplasms	hsa-mir-223	dbDEMC
Kidney Neoplasms	hsa-let-7d	dbDEMC
Kidney Neoplasms	hsa-mir-182	dbDEMC&mir2disease
Kidney Neoplasms	hsa-mir-181a	dbDEMC
Kidney Neoplasms	hsa-mir-429	dbDEMC
Kidney Neoplasms	hsa-mir-7	unconfirmed
Kidney Neoplasms	hsa-mir-218	dbDEMC
Kidney Neoplasms	hsa-mir-34b	dbDEMC
Kidney Neoplasms	hsa-mir-183	HMDD&dbDEMC
Kidney Neoplasms	hsa-mir-146b	dbDEMC
Kidney Neoplasms	hsa-let-7e	unconfirmed
Kidney Neoplasms	hsa-mir-27a	HMDD&dbDEMC&mir2disease
Leukemia	hsa-mir-21	dbDEMC
Leukemia	hsa-mir-155	dbDEMC
Leukemia	hsa-mir-17	dbDEMC
Leukemia	hsa-mir-34a	dbDEMC
Leukemia	hsa-mir-20a	dbDEMC
Leukemia	hsa-mir-125b	dbDEMC
Leukemia	hsa-mir-145	dbDEMC
Leukemia	hsa-mir-92a	dbDEMC
Leukemia	hsa-mir-18a	dbDEMC
Leukemia	hsa-mir-146a	dbDEMC
Leukemia	hsa-mir-16	dbDEMC
Leukemia	hsa-mir-19b	dbDEMC
Leukemia	hsa-mir-221	dbDEMC
Leukemia	hsa-mir-126	dbDEMC
Leukemia	hsa-mir-19a	dbDEMC
Leukemia	hsa-let-7a	dbDEMC
Leukemia	hsa-mir-143	dbDEMC
Leukemia	hsa-mir-15a	dbDEMC
Leukemia	hsa-mir-29a	dbDEMC
Leukemia	hsa-mir-181a	dbDEMC
Leukemia	hsa-mir-200b	dbDEMC
Leukemia	hsa-mir-223	dbDEMC
Leukemia	hsa-mir-222	dbDEMC
Leukemia	hsa-mir-31	dbDEMC
Leukemia	hsa-mir-29b	dbDEMC
Leukemia	hsa-let-7b	dbDEMC
Leukemia	hsa-mir-200c	dbDEMC
Leukemia	hsa-mir-34c	dbDEMC
Leukemia	hsa-mir-29c	dbDEMC
Leukemia	hsa-mir-210	dbDEMC
Leukemia	hsa-mir-181b	dbDEMC
Leukemia	hsa-let-7c	dbDEMC
Leukemia	hsa-mir-1	dbDEMC
Leukemia	hsa-mir-203	unconfirmed
Leukemia	hsa-let-7d	dbDEMC
Leukemia	hsa-mir-182	dbDEMC
Leukemia	hsa-mir-200a	dbDEMC
Leukemia	hsa-mir-9	dbDEMC
Leukemia	hsa-mir-142	dbDEMC
Leukemia	hsa-mir-183	dbDEMC
Leukemia	hsa-mir-106b	dbDEMC
Leukemia	hsa-mir-34b	dbDEMC
Leukemia	hsa-mir-124	unconfirmed
Leukemia	hsa-mir-146b	dbDEMC
Leukemia	hsa-mir-214	unconfirmed
Leukemia	hsa-mir-218	unconfirmed
Leukemia	hsa-mir-150	dbDEMC
Leukemia	hsa-let-7f	dbDEMC
Leukemia	hsa-mir-10b	dbDEMC
Leukemia	hsa-mir-205	dbDEMC
Liver Neoplasms	hsa-mir-21	HMDD&dbDEMC
Liver Neoplasms	hsa-mir-155	HMDD&dbDEMC
Liver Neoplasms	hsa-mir-145	dbDEMC
Liver Neoplasms	hsa-mir-34a	HMDD
Liver Neoplasms	hsa-mir-146a	HMDD
Liver Neoplasms	hsa-mir-17	unconfirmed
Liver Neoplasms	hsa-mir-16	HMDD
Liver Neoplasms	hsa-mir-125b	HMDD
Liver Neoplasms	hsa-mir-126	HMDD
Liver Neoplasms	hsa-mir-221	HMDD&dbDEMC
Liver Neoplasms	hsa-mir-20a	unconfirmed
Liver Neoplasms	hsa-mir-200b	dbDEMC
Liver Neoplasms	hsa-mir-29a	HMDD
Liver Neoplasms	hsa-let-7a	HMDD
Liver Neoplasms	hsa-mir-92a	unconfirmed
Liver Neoplasms	hsa-mir-18a	unconfirmed
Liver Neoplasms	hsa-mir-143	unconfirmed
Liver Neoplasms	hsa-mir-122	HMDD&dbDEMC
Liver Neoplasms	hsa-mir-200c	HMDD&dbDEMC
Liver Neoplasms	hsa-mir-29b	unconfirmed
Liver Neoplasms	hsa-mir-199a	HMDD
Liver Neoplasms	hsa-mir-1	unconfirmed
Liver Neoplasms	hsa-mir-31	HMDD
Liver Neoplasms	hsa-mir-15a	unconfirmed
Liver Neoplasms	hsa-mir-222	dbDEMC
Liver Neoplasms	hsa-mir-200a	HMDD&dbDEMC
Liver Neoplasms	hsa-mir-19b	unconfirmed
Liver Neoplasms	hsa-mir-19a	unconfirmed
Liver Neoplasms	hsa-let-7b	HMDD
Liver Neoplasms	hsa-mir-29c	unconfirmed
Liver Neoplasms	hsa-mir-223	HMDD
Liver Neoplasms	hsa-let-7c	dbDEMC
Liver Neoplasms	hsa-mir-182	HMDD
Liver Neoplasms	hsa-mir-181a	HMDD&dbDEMC
Liver Neoplasms	hsa-mir-15b	dbDEMC
Liver Neoplasms	hsa-mir-181b	dbDEMC
Liver Neoplasms	hsa-mir-142	HMDD
Liver Neoplasms	hsa-mir-203	unconfirmed
Liver Neoplasms	hsa-mir-34c	HMDD
Liver Neoplasms	hsa-mir-183	dbDEMC
Liver Neoplasms	hsa-mir-196a	unconfirmed
Liver Neoplasms	hsa-mir-9	unconfirmed
Liver Neoplasms	hsa-mir-375	HMDD
Liver Neoplasms	hsa-mir-210	HMDD&dbDEMC
Liver Neoplasms	hsa-let-7f	unconfirmed
Liver Neoplasms	hsa-mir-101	HMDD&dbDEMC
Liver Neoplasms	hsa-let-7d	unconfirmed
Liver Neoplasms	hsa-mir-141	dbDEMC
Liver Neoplasms	hsa-let-7e	unconfirmed
Liver Neoplasms	hsa-let-7g	unconfirmed
Lung Neoplasms	hsa-mir-21	HMDD&dbDEMC&mir2disease
Lung Neoplasms	hsa-mir-155	HMDD&dbDEMC&mir2disease
Lung Neoplasms	hsa-mir-125b	HMDD&dbDEMC
Lung Neoplasms	hsa-mir-146a	HMDD&dbDEMC&mir2disease
Lung Neoplasms	hsa-mir-34a	HMDD&dbDEMC
Lung Neoplasms	hsa-mir-17	HMDD&dbDEMC
Lung Neoplasms	hsa-mir-145	HMDD&dbDEMC&mir2disease
Lung Neoplasms	hsa-mir-20a	HMDD&dbDEMC&mir2disease
Lung Neoplasms	hsa-mir-16	HMDD&dbDEMC&mir2disease
Lung Neoplasms	hsa-mir-126	HMDD&dbDEMC&mir2disease
Lung Neoplasms	hsa-mir-221	HMDD&dbDEMC
Lung Neoplasms	hsa-let-7a	HMDD&dbDEMC&mir2disease
Lung Neoplasms	hsa-mir-1	HMDD&dbDEMC&mir2disease
Lung Neoplasms	hsa-mir-92a	HMDD&dbDEMC
Lung Neoplasms	hsa-mir-19a	HMDD&dbDEMC&mir2disease
Lung Neoplasms	hsa-mir-31	HMDD&dbDEMC&mir2disease
Lung Neoplasms	hsa-mir-34c	HMDD&dbDEMC
Lung Neoplasms	hsa-mir-19b	HMDD&dbDEMC
Lung Neoplasms	hsa-mir-18a	HMDD&dbDEMC&mir2disease
Lung Neoplasms	hsa-mir-143	HMDD&dbDEMC&mir2disease
Lung Neoplasms	hsa-mir-223	HMDD&dbDEMC
Lung Neoplasms	hsa-let-7b	HMDD&dbDEMC&mir2disease
Lung Neoplasms	hsa-mir-29a	HMDD&dbDEMC&mir2disease
Lung Neoplasms	hsa-mir-15a	HMDD&dbDEMC
Lung Neoplasms	hsa-mir-200b	HMDD&dbDEMC&mir2disease
Lung Neoplasms	hsa-mir-200c	HMDD&dbDEMC&mir2disease
Lung Neoplasms	hsa-mir-199a	HMDD&dbDEMC
Lung Neoplasms	hsa-mir-29b	HMDD&dbDEMC&mir2disease
Lung Neoplasms	hsa-mir-29c	HMDD&dbDEMC&mir2disease
Lung Neoplasms	hsa-let-7e	HMDD&dbDEMC&mir2disease
Lung Neoplasms	hsa-let-7c	HMDD&dbDEMC&mir2disease
Lung Neoplasms	hsa-mir-7	HMDD&dbDEMC&mir2disease
Lung Neoplasms	hsa-mir-181a	HMDD&dbDEMC
Lung Neoplasms	hsa-mir-222	HMDD&dbDEMC
Lung Neoplasms	hsa-mir-100	HMDD&dbDEMC
Lung Neoplasms	hsa-mir-133b	HMDD&dbDEMC&mir2disease
Lung Neoplasms	hsa-let-7d	HMDD&dbDEMC&mir2disease
Lung Neoplasms	hsa-mir-142	HMDD
Lung Neoplasms	hsa-mir-210	HMDD&dbDEMC&mir2disease
Lung Neoplasms	hsa-mir-146b	HMDD&dbDEMC&mir2disease
Lung Neoplasms	hsa-mir-9	HMDD&dbDEMC&mir2disease
Lung Neoplasms	hsa-mir-34b	HMDD&dbDEMC
Lung Neoplasms	hsa-mir-106b	dbDEMC
Lung Neoplasms	hsa-let-7g	HMDD&dbDEMC&mir2disease
Lung Neoplasms	hsa-mir-196a	dbDEMC
Lung Neoplasms	hsa-mir-375	HMDD&dbDEMC
Lung Neoplasms	hsa-mir-486	HMDD&dbDEMC
Lung Neoplasms	hsa-mir-133a	HMDD&dbDEMC
Lung Neoplasms	hsa-mir-181b	dbDEMC
Lung Neoplasms	hsa-mir-203	HMDD&dbDEMC&mir2disease
Lymphoma	hsa-mir-21	HMDD&dbDEMC
Lymphoma	hsa-mir-155	HMDD&dbDEMC
Lymphoma	hsa-mir-17	HMDD&dbDEMC
Lymphoma	hsa-mir-20a	HMDD&dbDEMC
Lymphoma	hsa-mir-125b	dbDEMC
Lymphoma	hsa-mir-34a	dbDEMC
Lymphoma	hsa-mir-92a	HMDD&dbDEMC
Lymphoma	hsa-mir-18a	HMDD&dbDEMC
Lymphoma	hsa-mir-16	HMDD&dbDEMC
Lymphoma	hsa-mir-146a	HMDD&dbDEMC
Lymphoma	hsa-mir-19b	dbDEMC
Lymphoma	hsa-mir-145	dbDEMC
Lymphoma	hsa-mir-221	HMDD&dbDEMC
Lymphoma	hsa-mir-19a	HMDD&dbDEMC
Lymphoma	hsa-mir-126	HMDD&dbDEMC
Lymphoma	hsa-let-7a	dbDEMC
Lymphoma	hsa-mir-223	dbDEMC
Lymphoma	hsa-mir-143	dbDEMC
Lymphoma	hsa-mir-15a	HMDD&dbDEMC
Lymphoma	hsa-mir-222	dbDEMC
Lymphoma	hsa-mir-181a	dbDEMC
Lymphoma	hsa-mir-29b	dbDEMC
Lymphoma	hsa-mir-29a	dbDEMC
Lymphoma	hsa-let-7b	dbDEMC
Lymphoma	hsa-mir-31	HMDD&dbDEMC
Lymphoma	hsa-mir-200b	HMDD&dbDEMC
Lymphoma	hsa-mir-181b	dbDEMC
Lymphoma	hsa-mir-29c	HMDD&dbDEMC
Lymphoma	hsa-mir-9	dbDEMC
Lymphoma	hsa-let-7c	dbDEMC
Lymphoma	hsa-mir-200c	HMDD&dbDEMC
Lymphoma	hsa-mir-34c	unconfirmed
Lymphoma	hsa-mir-142	unconfirmed
Lymphoma	hsa-mir-182	dbDEMC
Lymphoma	hsa-let-7d	dbDEMC
Lymphoma	hsa-mir-1	dbDEMC
Lymphoma	hsa-mir-210	HMDD&dbDEMC
Lymphoma	hsa-mir-146b	dbDEMC
Lymphoma	hsa-mir-203	HMDD&dbDEMC
Lymphoma	hsa-mir-106b	dbDEMC
Lymphoma	hsa-mir-150	HMDD&dbDEMC
Lymphoma	hsa-mir-199a	HMDD&dbDEMC
Lymphoma	hsa-mir-183	dbDEMC
Lymphoma	hsa-mir-200a	HMDD&dbDEMC
Lymphoma	hsa-let-7f	dbDEMC
Lymphoma	hsa-mir-34b	dbDEMC
Lymphoma	hsa-mir-214	dbDEMC
Lymphoma	hsa-let-7g	dbDEMC
Lymphoma	hsa-let-7e	dbDEMC
Lymphoma	hsa-mir-205	dbDEMC
Melanoma	hsa-mir-21	HMDD&dbDEMC
Melanoma	hsa-mir-155	HMDD&dbDEMC
Melanoma	hsa-mir-17	HMDD&dbDEMC
Melanoma	hsa-mir-34a	HMDD&dbDEMC&mir2disease
Melanoma	hsa-mir-20a	HMDD&dbDEMC
Melanoma	hsa-mir-125b	HMDD&dbDEMC
Melanoma	hsa-mir-145	HMDD&dbDEMC
Melanoma	hsa-mir-92a	dbDEMC
Melanoma	hsa-mir-18a	HMDD&dbDEMC
Melanoma	hsa-mir-146a	HMDD&dbDEMC
Melanoma	hsa-mir-16	HMDD&dbDEMC
Melanoma	hsa-mir-19b	HMDD&dbDEMC
Melanoma	hsa-mir-221	HMDD&dbDEMC&mir2disease
Melanoma	hsa-mir-126	HMDD&dbDEMC
Melanoma	hsa-mir-19a	HMDD&dbDEMC
Melanoma	hsa-mir-143	HMDD&dbDEMC
Melanoma	hsa-let-7a	dbDEMC
Melanoma	hsa-mir-15a	HMDD&dbDEMC
Melanoma	hsa-mir-181a	dbDEMC
Melanoma	hsa-mir-31	HMDD
Melanoma	hsa-mir-29a	HMDD&dbDEMC
Melanoma	hsa-mir-223	dbDEMC
Melanoma	hsa-mir-200b	HMDD&dbDEMC
Melanoma	hsa-mir-29b	dbDEMC
Melanoma	hsa-mir-222	HMDD&dbDEMC&mir2disease
Melanoma	hsa-mir-181b	dbDEMC
Melanoma	hsa-mir-29c	dbDEMC
Melanoma	hsa-let-7b	HMDD&dbDEMC
Melanoma	hsa-mir-200c	HMDD&dbDEMC
Melanoma	hsa-mir-9	HMDD&dbDEMC
Melanoma	hsa-mir-34c	HMDD
Melanoma	hsa-mir-1	dbDEMC
Melanoma	hsa-let-7c	HMDD&dbDEMC
Melanoma	hsa-mir-183	HMDD&dbDEMC
Melanoma	hsa-mir-210	HMDD
Melanoma	hsa-let-7d	HMDD&dbDEMC
Melanoma	hsa-mir-124	unconfirmed
Melanoma	hsa-mir-150	HMDD&dbDEMC
Melanoma	hsa-mir-10b	HMDD&dbDEMC
Melanoma	hsa-mir-182	HMDD&dbDEMC
Melanoma	hsa-mir-200a	HMDD&dbDEMC
Melanoma	hsa-mir-146b	HMDD&dbDEMC
Melanoma	hsa-mir-203	HMDD&dbDEMC
Melanoma	hsa-mir-142	HMDD
Melanoma	hsa-mir-106b	HMDD&dbDEMC
Melanoma	hsa-mir-7	dbDEMC
Melanoma	hsa-mir-101	HMDD&dbDEMC
Melanoma	hsa-mir-218	HMDD&dbDEMC
Melanoma	hsa-mir-199a	HMDD&dbDEMC
Melanoma	hsa-mir-24	dbDEMC
Mesothelioma	hsa-mir-21	HMDD
Mesothelioma	hsa-mir-155	dbDEMC
Mesothelioma	hsa-mir-17	HMDD
Mesothelioma	hsa-mir-34a	unconfirmed
Mesothelioma	hsa-mir-125b	unconfirmed
Mesothelioma	hsa-mir-145	unconfirmed
Mesothelioma	hsa-mir-20a	HMDD
Mesothelioma	hsa-mir-92a	unconfirmed
Mesothelioma	hsa-mir-146a	unconfirmed
Mesothelioma	hsa-mir-18a	HMDD
Mesothelioma	hsa-mir-16	unconfirmed
Mesothelioma	hsa-mir-221	unconfirmed
Mesothelioma	hsa-mir-19b	unconfirmed
Mesothelioma	hsa-mir-126	HMDD
Mesothelioma	hsa-mir-19a	dbDEMC
Mesothelioma	hsa-let-7a	unconfirmed
Mesothelioma	hsa-mir-143	HMDD
Mesothelioma	hsa-mir-15a	unconfirmed
Mesothelioma	hsa-mir-200b	dbDEMC
Mesothelioma	hsa-mir-222	dbDEMC
Mesothelioma	hsa-mir-31	HMDD
Mesothelioma	hsa-mir-181a	dbDEMC
Mesothelioma	hsa-mir-200c	unconfirmed
Mesothelioma	hsa-let-7b	unconfirmed
Mesothelioma	hsa-mir-223	unconfirmed
Mesothelioma	hsa-mir-29b	unconfirmed
Mesothelioma	hsa-mir-29c	unconfirmed
Mesothelioma	hsa-mir-210	dbDEMC
Mesothelioma	hsa-mir-1	HMDD&dbDEMC
Mesothelioma	hsa-mir-29a	HMDD
Mesothelioma	hsa-mir-181b	dbDEMC
Mesothelioma	hsa-let-7c	unconfirmed
Mesothelioma	hsa-mir-9	unconfirmed
Mesothelioma	hsa-mir-182	HMDD
Mesothelioma	hsa-mir-200a	dbDEMC
Mesothelioma	hsa-let-7d	unconfirmed
Mesothelioma	hsa-mir-203	unconfirmed
Mesothelioma	hsa-mir-183	unconfirmed
Mesothelioma	hsa-mir-34c	HMDD
Mesothelioma	hsa-mir-199a	unconfirmed
Mesothelioma	hsa-mir-146b	unconfirmed
Mesothelioma	hsa-mir-142	unconfirmed
Mesothelioma	hsa-mir-150	unconfirmed
Mesothelioma	hsa-mir-106b	HMDD
Mesothelioma	hsa-mir-124	unconfirmed
Mesothelioma	hsa-mir-10b	unconfirmed
Mesothelioma	hsa-mir-214	HMDD
Mesothelioma	hsa-mir-218	dbDEMC
Mesothelioma	hsa-let-7i	unconfirmed
Mesothelioma	hsa-mir-205	unconfirmed
Nasopharyngeal Neoplasms	hsa-mir-21	HMDD&dbDEMC
Nasopharyngeal Neoplasms	hsa-mir-155	HMDD&dbDEMC
Nasopharyngeal Neoplasms	hsa-mir-125b	dbDEMC
Nasopharyngeal Neoplasms	hsa-mir-145	HMDD&dbDEMC
Nasopharyngeal Neoplasms	hsa-mir-146a	HMDD&dbDEMC
Nasopharyngeal Neoplasms	hsa-mir-17	HMDD&dbDEMC
Nasopharyngeal Neoplasms	hsa-mir-34a	dbDEMC
Nasopharyngeal Neoplasms	hsa-mir-20a	HMDD&dbDEMC
Nasopharyngeal Neoplasms	hsa-let-7a	dbDEMC
Nasopharyngeal Neoplasms	hsa-mir-16	dbDEMC
Nasopharyngeal Neoplasms	hsa-mir-31	dbDEMC
Nasopharyngeal Neoplasms	hsa-mir-92a	dbDEMC
Nasopharyngeal Neoplasms	hsa-mir-221	dbDEMC
Nasopharyngeal Neoplasms	hsa-mir-19b	dbDEMC
Nasopharyngeal Neoplasms	hsa-mir-18a	HMDD&dbDEMC
Nasopharyngeal Neoplasms	hsa-mir-126	dbDEMC
Nasopharyngeal Neoplasms	hsa-mir-200b	unconfirmed
Nasopharyngeal Neoplasms	hsa-mir-143	dbDEMC
Nasopharyngeal Neoplasms	hsa-mir-19a	dbDEMC
Nasopharyngeal Neoplasms	hsa-mir-203	dbDEMC
Nasopharyngeal Neoplasms	hsa-mir-200c	unconfirmed
Nasopharyngeal Neoplasms	hsa-mir-375	dbDEMC
Nasopharyngeal Neoplasms	hsa-mir-222	dbDEMC
Nasopharyngeal Neoplasms	hsa-mir-200a	dbDEMC
Nasopharyngeal Neoplasms	hsa-let-7b	HMDD&dbDEMC
Nasopharyngeal Neoplasms	hsa-let-7c	HMDD
Nasopharyngeal Neoplasms	hsa-mir-1	dbDEMC
Nasopharyngeal Neoplasms	hsa-mir-29a	dbDEMC
Nasopharyngeal Neoplasms	hsa-mir-29c	HMDD&dbDEMC
Nasopharyngeal Neoplasms	hsa-mir-223	HMDD&dbDEMC
Nasopharyngeal Neoplasms	hsa-mir-106b	dbDEMC
Nasopharyngeal Neoplasms	hsa-mir-141	dbDEMC
Nasopharyngeal Neoplasms	hsa-mir-146b	unconfirmed
Nasopharyngeal Neoplasms	hsa-mir-15a	dbDEMC
Nasopharyngeal Neoplasms	hsa-mir-7	unconfirmed
Nasopharyngeal Neoplasms	hsa-mir-205	HMDD&dbDEMC
Nasopharyngeal Neoplasms	hsa-mir-210	unconfirmed
Nasopharyngeal Neoplasms	hsa-mir-199a	unconfirmed
Nasopharyngeal Neoplasms	hsa-mir-9	unconfirmed
Nasopharyngeal Neoplasms	hsa-mir-196a	unconfirmed
Nasopharyngeal Neoplasms	hsa-mir-183	dbDEMC
Nasopharyngeal Neoplasms	hsa-mir-182	unconfirmed
Nasopharyngeal Neoplasms	hsa-mir-34c	HMDD&dbDEMC
Nasopharyngeal Neoplasms	hsa-mir-29b	dbDEMC
Nasopharyngeal Neoplasms	hsa-let-7e	HMDD&dbDEMC
Nasopharyngeal Neoplasms	hsa-let-7d	HMDD&dbDEMC
Nasopharyngeal Neoplasms	hsa-mir-181b	unconfirmed
Nasopharyngeal Neoplasms	hsa-mir-214	HMDD&dbDEMC
Nasopharyngeal Neoplasms	hsa-mir-181a	unconfirmed
Nasopharyngeal Neoplasms	hsa-mir-142	unconfirmed
Carcinoma, Neuroendocrine	hsa-mir-21	HMDD
Carcinoma, Neuroendocrine	hsa-mir-17	unconfirmed
Carcinoma, Neuroendocrine	hsa-mir-145	unconfirmed
Carcinoma, Neuroendocrine	hsa-mir-155	HMDD
Carcinoma, Neuroendocrine	hsa-mir-34a	unconfirmed
Carcinoma, Neuroendocrine	hsa-mir-125b	unconfirmed
Carcinoma, Neuroendocrine	hsa-mir-20a	unconfirmed
Carcinoma, Neuroendocrine	hsa-mir-18a	unconfirmed
Carcinoma, Neuroendocrine	hsa-mir-92a	unconfirmed
Carcinoma, Neuroendocrine	hsa-mir-19b	unconfirmed
Carcinoma, Neuroendocrine	hsa-mir-16	unconfirmed
Carcinoma, Neuroendocrine	hsa-let-7a	unconfirmed
Carcinoma, Neuroendocrine	hsa-mir-19a	dbDEMC
Carcinoma, Neuroendocrine	hsa-mir-143	unconfirmed
Carcinoma, Neuroendocrine	hsa-mir-221	unconfirmed
Carcinoma, Neuroendocrine	hsa-mir-146a	unconfirmed
Carcinoma, Neuroendocrine	hsa-mir-200b	unconfirmed
Carcinoma, Neuroendocrine	hsa-mir-31	unconfirmed
Carcinoma, Neuroendocrine	hsa-mir-126	unconfirmed
Carcinoma, Neuroendocrine	hsa-mir-222	unconfirmed
Carcinoma, Neuroendocrine	hsa-mir-200c	unconfirmed
Carcinoma, Neuroendocrine	hsa-mir-203	unconfirmed
Carcinoma, Neuroendocrine	hsa-mir-210	unconfirmed
Carcinoma, Neuroendocrine	hsa-mir-15a	unconfirmed
Carcinoma, Neuroendocrine	hsa-mir-183	dbDEMC
Carcinoma, Neuroendocrine	hsa-mir-182	dbDEMC
Carcinoma, Neuroendocrine	hsa-mir-106b	unconfirmed
Carcinoma, Neuroendocrine	hsa-let-7d	unconfirmed
Carcinoma, Neuroendocrine	hsa-mir-181a	dbDEMC
Carcinoma, Neuroendocrine	hsa-mir-124	unconfirmed
Carcinoma, Neuroendocrine	hsa-mir-29c	unconfirmed
Carcinoma, Neuroendocrine	hsa-let-7c	dbDEMC
Carcinoma, Neuroendocrine	hsa-mir-7	dbDEMC
Carcinoma, Neuroendocrine	hsa-mir-9	unconfirmed
Carcinoma, Neuroendocrine	hsa-mir-181b	unconfirmed
Carcinoma, Neuroendocrine	hsa-mir-214	unconfirmed
Carcinoma, Neuroendocrine	hsa-let-7b	unconfirmed
Carcinoma, Neuroendocrine	hsa-mir-200a	unconfirmed
Carcinoma, Neuroendocrine	hsa-mir-1	unconfirmed
Carcinoma, Neuroendocrine	hsa-mir-195	unconfirmed
Carcinoma, Neuroendocrine	hsa-mir-29a	unconfirmed
Carcinoma, Neuroendocrine	hsa-mir-218	unconfirmed
Carcinoma, Neuroendocrine	hsa-mir-10b	unconfirmed
Carcinoma, Neuroendocrine	hsa-mir-223	unconfirmed
Carcinoma, Neuroendocrine	hsa-mir-142	unconfirmed
Carcinoma, Neuroendocrine	hsa-mir-205	unconfirmed
Carcinoma, Neuroendocrine	hsa-mir-146b	unconfirmed
Carcinoma, Neuroendocrine	hsa-mir-34c	unconfirmed
Carcinoma, Neuroendocrine	hsa-let-7i	unconfirmed
Carcinoma, Neuroendocrine	hsa-mir-141	unconfirmed
Carcinoma, Oral	hsa-mir-21	HMDD&dbDEMC
Carcinoma, Oral	hsa-mir-155	dbDEMC
Carcinoma, Oral	hsa-mir-146a	HMDD
Carcinoma, Oral	hsa-mir-125b	dbDEMC
Carcinoma, Oral	hsa-mir-17	dbDEMC
Carcinoma, Oral	hsa-mir-145	unconfirmed
Carcinoma, Oral	hsa-mir-20a	dbDEMC
Carcinoma, Oral	hsa-mir-34a	unconfirmed
Carcinoma, Oral	hsa-mir-1	dbDEMC
Carcinoma, Oral	hsa-mir-221	dbDEMC
Carcinoma, Oral	hsa-mir-126	HMDD&dbDEMC
Carcinoma, Oral	hsa-let-7a	dbDEMC
Carcinoma, Oral	hsa-mir-92a	dbDEMC
Carcinoma, Oral	hsa-mir-16	dbDEMC
Carcinoma, Oral	hsa-mir-19b	dbDEMC
Carcinoma, Oral	hsa-mir-18a	dbDEMC
Carcinoma, Oral	hsa-mir-29a	dbDEMC
Carcinoma, Oral	hsa-mir-31	HMDD&dbDEMC
Carcinoma, Oral	hsa-mir-29b	dbDEMC
Carcinoma, Oral	hsa-mir-29c	dbDEMC
Carcinoma, Oral	hsa-mir-133a	dbDEMC
Carcinoma, Oral	hsa-mir-143	dbDEMC
Carcinoma, Oral	hsa-mir-19a	dbDEMC
Carcinoma, Oral	hsa-let-7b	HMDD
Carcinoma, Oral	hsa-mir-199a	unconfirmed
Carcinoma, Oral	hsa-let-7c	dbDEMC
Carcinoma, Oral	hsa-mir-200c	HMDD&dbDEMC
Carcinoma, Oral	hsa-mir-222	dbDEMC
Carcinoma, Oral	hsa-mir-15a	dbDEMC
Carcinoma, Oral	hsa-mir-200a	HMDD
Carcinoma, Oral	hsa-mir-223	dbDEMC
Carcinoma, Oral	hsa-mir-200b	unconfirmed
Carcinoma, Oral	hsa-let-7e	unconfirmed
Carcinoma, Oral	hsa-mir-210	dbDEMC
Carcinoma, Oral	hsa-mir-142	unconfirmed
Carcinoma, Oral	hsa-mir-182	unconfirmed
Carcinoma, Oral	hsa-mir-141	HMDD
Carcinoma, Oral	hsa-mir-181a	dbDEMC
Carcinoma, Oral	hsa-mir-7	dbDEMC
Carcinoma, Oral	hsa-mir-34c	unconfirmed
Carcinoma, Oral	hsa-mir-106b	dbDEMC
Carcinoma, Oral	hsa-mir-133b	dbDEMC
Carcinoma, Oral	hsa-mir-196a	dbDEMC
Carcinoma, Oral	hsa-mir-150	unconfirmed
Carcinoma, Oral	hsa-mir-122	dbDEMC
Carcinoma, Oral	hsa-mir-205	HMDD
Carcinoma, Oral	hsa-mir-203	HMDD
Carcinoma, Oral	hsa-let-7f	dbDEMC
Carcinoma, Oral	hsa-mir-214	dbDEMC
Carcinoma, Oral	hsa-mir-9	dbDEMC
Ovarian Neoplasms	hsa-mir-21	HMDD&dbDEMC
Ovarian Neoplasms	hsa-mir-155	HMDD
Ovarian Neoplasms	hsa-mir-17	HMDD&dbDEMC
Ovarian Neoplasms	hsa-mir-125b	HMDD&dbDEMC
Ovarian Neoplasms	hsa-mir-146a	HMDD&dbDEMC
Ovarian Neoplasms	hsa-mir-20a	HMDD&dbDEMC
Ovarian Neoplasms	hsa-mir-145	HMDD&dbDEMC
Ovarian Neoplasms	hsa-mir-126	HMDD&dbDEMC
Ovarian Neoplasms	hsa-mir-34a	HMDD&dbDEMC
Ovarian Neoplasms	hsa-mir-200b	HMDD&dbDEMC
Ovarian Neoplasms	hsa-mir-92a	dbDEMC
Ovarian Neoplasms	hsa-let-7a	HMDD&dbDEMC
Ovarian Neoplasms	hsa-mir-143	HMDD&dbDEMC
Ovarian Neoplasms	hsa-mir-16	HMDD&dbDEMC
Ovarian Neoplasms	hsa-mir-18a	HMDD&dbDEMC
Ovarian Neoplasms	hsa-mir-221	HMDD&dbDEMC
Ovarian Neoplasms	hsa-mir-200c	HMDD&dbDEMC
Ovarian Neoplasms	hsa-mir-19b	dbDEMC
Ovarian Neoplasms	hsa-mir-200a	HMDD&dbDEMC
Ovarian Neoplasms	hsa-mir-19a	HMDD&dbDEMC
Ovarian Neoplasms	hsa-mir-15a	dbDEMC
Ovarian Neoplasms	hsa-let-7b	HMDD&dbDEMC
Ovarian Neoplasms	hsa-mir-29c	dbDEMC
Ovarian Neoplasms	hsa-mir-1	dbDEMC
Ovarian Neoplasms	hsa-mir-34c	HMDD
Ovarian Neoplasms	hsa-mir-203	HMDD&dbDEMC
Ovarian Neoplasms	hsa-mir-210	HMDD&dbDEMC
Ovarian Neoplasms	hsa-mir-29b	HMDD&dbDEMC
Ovarian Neoplasms	hsa-mir-100	HMDD&dbDEMC
Ovarian Neoplasms	hsa-mir-29a	HMDD&dbDEMC
Ovarian Neoplasms	hsa-mir-31	HMDD&dbDEMC
Ovarian Neoplasms	hsa-mir-181a	HMDD
Ovarian Neoplasms	hsa-mir-222	dbDEMC
Ovarian Neoplasms	hsa-let-7c	HMDD&dbDEMC
Ovarian Neoplasms	hsa-mir-223	HMDD
Ovarian Neoplasms	hsa-mir-199a	HMDD
Ovarian Neoplasms	hsa-mir-141	HMDD&dbDEMC
Ovarian Neoplasms	hsa-mir-9	HMDD&dbDEMC
Ovarian Neoplasms	hsa-let-7d	HMDD&dbDEMC
Ovarian Neoplasms	hsa-mir-375	HMDD&dbDEMC
Ovarian Neoplasms	hsa-mir-7	HMDD&dbDEMC
Ovarian Neoplasms	hsa-mir-142	unconfirmed
Ovarian Neoplasms	hsa-mir-205	HMDD&dbDEMC
Ovarian Neoplasms	hsa-mir-146b	HMDD
Ovarian Neoplasms	hsa-mir-218	unconfirmed
Ovarian Neoplasms	hsa-mir-133b	HMDD&dbDEMC
Ovarian Neoplasms	hsa-let-7e	HMDD&dbDEMC
Ovarian Neoplasms	hsa-mir-182	HMDD&dbDEMC
Ovarian Neoplasms	hsa-mir-183	HMDD&dbDEMC
Ovarian Neoplasms	hsa-mir-34b	HMDD&dbDEMC
Pancreatic Neoplasms	hsa-mir-21	HMDD&dbDEMC&mir2disease
Pancreatic Neoplasms	hsa-mir-155	HMDD&dbDEMC&mir2disease
Pancreatic Neoplasms	hsa-mir-145	HMDD&dbDEMC
Pancreatic Neoplasms	hsa-mir-146a	HMDD&dbDEMC&mir2disease
Pancreatic Neoplasms	hsa-mir-17	HMDD&dbDEMC
Pancreatic Neoplasms	hsa-mir-125b	dbDEMC
Pancreatic Neoplasms	hsa-mir-126	HMDD&dbDEMC
Pancreatic Neoplasms	hsa-mir-34a	HMDD&dbDEMC&mir2disease
Pancreatic Neoplasms	hsa-mir-20a	HMDD&dbDEMC&mir2disease
Pancreatic Neoplasms	hsa-mir-16	HMDD&dbDEMC
Pancreatic Neoplasms	hsa-mir-200b	HMDD&dbDEMC
Pancreatic Neoplasms	hsa-mir-221	HMDD&dbDEMC&mir2disease
Pancreatic Neoplasms	hsa-let-7a	HMDD&dbDEMC
Pancreatic Neoplasms	hsa-mir-92a	HMDD&dbDEMC
Pancreatic Neoplasms	hsa-mir-29a	HMDD&dbDEMC
Pancreatic Neoplasms	hsa-mir-143	HMDD&dbDEMC&mir2disease
Pancreatic Neoplasms	hsa-mir-18a	HMDD&dbDEMC
Pancreatic Neoplasms	hsa-mir-200c	HMDD&dbDEMC
Pancreatic Neoplasms	hsa-mir-1	dbDEMC
Pancreatic Neoplasms	hsa-mir-19b	dbDEMC
Pancreatic Neoplasms	hsa-mir-31	HMDD&dbDEMC
Pancreatic Neoplasms	hsa-mir-19a	HMDD&dbDEMC
Pancreatic Neoplasms	hsa-mir-15a	HMDD&dbDEMC
Pancreatic Neoplasms	hsa-let-7b	HMDD&dbDEMC
Pancreatic Neoplasms	hsa-mir-200a	HMDD&dbDEMC
Pancreatic Neoplasms	hsa-mir-223	HMDD&dbDEMC&mir2disease
Pancreatic Neoplasms	hsa-mir-29b	dbDEMC
Pancreatic Neoplasms	hsa-mir-222	HMDD&dbDEMC&mir2disease
Pancreatic Neoplasms	hsa-mir-29c	HMDD&dbDEMC
Pancreatic Neoplasms	hsa-mir-199a	dbDEMC
Pancreatic Neoplasms	hsa-mir-375	HMDD&dbDEMC&mir2disease
Pancreatic Neoplasms	hsa-let-7c	HMDD&dbDEMC
Pancreatic Neoplasms	hsa-mir-9	dbDEMC
Pancreatic Neoplasms	hsa-mir-210	HMDD&dbDEMC&mir2disease
Pancreatic Neoplasms	hsa-mir-181a	HMDD&dbDEMC&mir2disease
Pancreatic Neoplasms	hsa-mir-34c	HMDD&mir2disease
Pancreatic Neoplasms	hsa-mir-203	HMDD&dbDEMC&mir2disease
Pancreatic Neoplasms	hsa-mir-141	HMDD&dbDEMC
Pancreatic Neoplasms	hsa-mir-122	HMDD&dbDEMC
Pancreatic Neoplasms	hsa-mir-133b	HMDD&dbDEMC
Pancreatic Neoplasms	hsa-mir-100	HMDD&dbDEMC&mir2disease
Pancreatic Neoplasms	hsa-mir-7	HMDD&dbDEMC
Pancreatic Neoplasms	hsa-mir-183	HMDD&dbDEMC
Pancreatic Neoplasms	hsa-let-7f	dbDEMC
Pancreatic Neoplasms	hsa-let-7d	HMDD&dbDEMC&mir2disease
Pancreatic Neoplasms	hsa-mir-182	HMDD&dbDEMC
Pancreatic Neoplasms	hsa-let-7e	HMDD&dbDEMC
Pancreatic Neoplasms	hsa-mir-142	HMDD
Pancreatic Neoplasms	hsa-let-7g	HMDD&dbDEMC
Pancreatic Neoplasms	hsa-mir-146b	HMDD&dbDEMC
Prostate Neoplasms	hsa-mir-21	HMDD&dbDEMC&mir2disease
Prostate Neoplasms	hsa-mir-155	HMDD&dbDEMC
Prostate Neoplasms	hsa-mir-17	HMDD&dbDEMC
Prostate Neoplasms	hsa-mir-20a	HMDD&dbDEMC&mir2disease
Prostate Neoplasms	hsa-mir-146a	HMDD&mir2disease
Prostate Neoplasms	hsa-mir-125b	HMDD&dbDEMC&mir2disease
Prostate Neoplasms	hsa-mir-34a	HMDD&dbDEMC&mir2disease
Prostate Neoplasms	hsa-mir-145	HMDD&dbDEMC&mir2disease
Prostate Neoplasms	hsa-mir-92a	dbDEMC
Prostate Neoplasms	hsa-mir-126	HMDD&dbDEMC&mir2disease
Prostate Neoplasms	hsa-mir-200b	HMDD&dbDEMC
Prostate Neoplasms	hsa-mir-221	HMDD&dbDEMC&mir2disease
Prostate Neoplasms	hsa-mir-18a	HMDD&dbDEMC
Prostate Neoplasms	hsa-mir-16	HMDD&dbDEMC&mir2disease
Prostate Neoplasms	hsa-let-7a	HMDD&dbDEMC&mir2disease
Prostate Neoplasms	hsa-mir-200c	HMDD&dbDEMC
Prostate Neoplasms	hsa-mir-143	HMDD&dbDEMC&mir2disease
Prostate Neoplasms	hsa-mir-200a	HMDD&dbDEMC
Prostate Neoplasms	hsa-mir-19b	dbDEMC&mir2disease
Prostate Neoplasms	hsa-mir-15a	HMDD&dbDEMC&mir2disease
Prostate Neoplasms	hsa-mir-19a	HMDD&dbDEMC
Prostate Neoplasms	hsa-mir-29b	dbDEMC&mir2disease
Prostate Neoplasms	hsa-mir-34c	HMDD
Prostate Neoplasms	hsa-mir-29a	HMDD&dbDEMC&mir2disease
Prostate Neoplasms	hsa-let-7b	HMDD&dbDEMC&mir2disease
Prostate Neoplasms	hsa-mir-1	HMDD&dbDEMC
Prostate Neoplasms	hsa-mir-199a	HMDD&dbDEMC&mir2disease
Prostate Neoplasms	hsa-mir-141	HMDD&dbDEMC&mir2disease
Prostate Neoplasms	hsa-mir-223	HMDD&dbDEMC&mir2disease
Prostate Neoplasms	hsa-mir-31	HMDD&dbDEMC&mir2disease
Prostate Neoplasms	hsa-let-7c	HMDD&dbDEMC&mir2disease
Prostate Neoplasms	hsa-mir-203	HMDD&dbDEMC
Prostate Neoplasms	hsa-mir-222	HMDD&dbDEMC&mir2disease
Prostate Neoplasms	hsa-mir-100	HMDD&dbDEMC&mir2disease
Prostate Neoplasms	hsa-mir-146b	HMDD&dbDEMC
Prostate Neoplasms	hsa-mir-29c	dbDEMC
Prostate Neoplasms	hsa-let-7d	HMDD&dbDEMC&mir2disease
Prostate Neoplasms	hsa-mir-181a	HMDD&dbDEMC
Prostate Neoplasms	hsa-mir-133b	HMDD&dbDEMC
Prostate Neoplasms	hsa-mir-182	HMDD&dbDEMC&mir2disease
Prostate Neoplasms	hsa-mir-205	HMDD&dbDEMC&mir2disease
Prostate Neoplasms	hsa-mir-375	HMDD&dbDEMC&mir2disease
Prostate Neoplasms	hsa-mir-210	HMDD&dbDEMC&mir2disease
Prostate Neoplasms	hsa-mir-218	HMDD&dbDEMC&mir2disease
Prostate Neoplasms	hsa-mir-9	unconfirmed
Prostate Neoplasms	hsa-mir-34b	HMDD
Prostate Neoplasms	hsa-mir-181b	dbDEMC&mir2disease
Prostate Neoplasms	hsa-mir-183	HMDD&dbDEMC&mir2disease
Prostate Neoplasms	hsa-mir-27a	HMDD&dbDEMC&mir2disease
Prostate Neoplasms	hsa-mir-101	HMDD&dbDEMC&mir2disease
Retinoblastoma	hsa-mir-21	HMDD
Retinoblastoma	hsa-mir-155	unconfirmed
Retinoblastoma	hsa-mir-17	HMDD&dbDEMC
Retinoblastoma	hsa-mir-125b	HMDD&dbDEMC
Retinoblastoma	hsa-mir-145	unconfirmed
Retinoblastoma	hsa-mir-34a	HMDD&dbDEMC&mir2disease
Retinoblastoma	hsa-mir-20a	HMDD&dbDEMC
Retinoblastoma	hsa-mir-92a	dbDEMC
Retinoblastoma	hsa-mir-146a	dbDEMC
Retinoblastoma	hsa-mir-18a	HMDD&dbDEMC
Retinoblastoma	hsa-mir-16	unconfirmed
Retinoblastoma	hsa-mir-221	dbDEMC
Retinoblastoma	hsa-mir-19b	HMDD&dbDEMC
Retinoblastoma	hsa-mir-31	HMDD
Retinoblastoma	hsa-mir-126	unconfirmed
Retinoblastoma	hsa-mir-143	unconfirmed
Retinoblastoma	hsa-mir-19a	HMDD&dbDEMC
Retinoblastoma	hsa-let-7a	dbDEMC
Retinoblastoma	hsa-mir-200b	unconfirmed
Retinoblastoma	hsa-mir-1	unconfirmed
Retinoblastoma	hsa-mir-183	HMDD&dbDEMC
Retinoblastoma	hsa-mir-15a	unconfirmed
Retinoblastoma	hsa-mir-182	dbDEMC
Retinoblastoma	hsa-mir-181a	HMDD&dbDEMC
Retinoblastoma	hsa-mir-222	dbDEMC
Retinoblastoma	hsa-let-7b	HMDD&dbDEMC
Retinoblastoma	hsa-mir-9	unconfirmed
Retinoblastoma	hsa-mir-200c	dbDEMC
Retinoblastoma	hsa-mir-223	unconfirmed
Retinoblastoma	hsa-mir-210	dbDEMC
Retinoblastoma	hsa-mir-142	HMDD
Retinoblastoma	hsa-mir-203	unconfirmed
Retinoblastoma	hsa-mir-181b	HMDD
Retinoblastoma	hsa-mir-29a	HMDD&dbDEMC
Retinoblastoma	hsa-mir-214	unconfirmed
Retinoblastoma	hsa-mir-200a	HMDD
Retinoblastoma	hsa-mir-146b	unconfirmed
Retinoblastoma	hsa-mir-29c	HMDD&dbDEMC
Retinoblastoma	hsa-mir-124	dbDEMC
Retinoblastoma	hsa-mir-7	unconfirmed
Retinoblastoma	hsa-mir-106a	unconfirmed
Retinoblastoma	hsa-let-7d	HMDD&dbDEMC
Retinoblastoma	hsa-mir-106b	dbDEMC
Retinoblastoma	hsa-mir-218	unconfirmed
Retinoblastoma	hsa-mir-34c	HMDD
Retinoblastoma	hsa-mir-29b	dbDEMC
Retinoblastoma	hsa-let-7c	HMDD&dbDEMC
Retinoblastoma	hsa-mir-10b	HMDD
Retinoblastoma	hsa-mir-150	dbDEMC
Retinoblastoma	hsa-mir-133b	unconfirmed
Sarcoma	hsa-mir-21	dbDEMC
Sarcoma	hsa-mir-155	dbDEMC
Sarcoma	hsa-mir-17	dbDEMC
Sarcoma	hsa-mir-20a	dbDEMC
Sarcoma	hsa-mir-125b	dbDEMC
Sarcoma	hsa-mir-34a	dbDEMC
Sarcoma	hsa-mir-145	dbDEMC
Sarcoma	hsa-mir-92a	dbDEMC
Sarcoma	hsa-mir-18a	dbDEMC
Sarcoma	hsa-mir-146a	unconfirmed
Sarcoma	hsa-mir-16	dbDEMC
Sarcoma	hsa-mir-19b	dbDEMC
Sarcoma	hsa-mir-221	unconfirmed
Sarcoma	hsa-mir-19a	dbDEMC
Sarcoma	hsa-mir-126	dbDEMC
Sarcoma	hsa-mir-143	dbDEMC
Sarcoma	hsa-let-7a	dbDEMC&mir2disease
Sarcoma	hsa-mir-15a	dbDEMC
Sarcoma	hsa-mir-31	dbDEMC
Sarcoma	hsa-mir-29a	dbDEMC
Sarcoma	hsa-mir-181a	dbDEMC
Sarcoma	hsa-mir-29b	dbDEMC
Sarcoma	hsa-mir-200b	unconfirmed
Sarcoma	hsa-let-7b	dbDEMC
Sarcoma	hsa-mir-222	unconfirmed
Sarcoma	hsa-mir-223	dbDEMC
Sarcoma	hsa-mir-200c	unconfirmed
Sarcoma	hsa-mir-1	dbDEMC
Sarcoma	hsa-mir-29c	dbDEMC
Sarcoma	hsa-let-7c	dbDEMC
Sarcoma	hsa-mir-34c	unconfirmed
Sarcoma	hsa-mir-200a	unconfirmed
Sarcoma	hsa-mir-181b	dbDEMC
Sarcoma	hsa-mir-9	dbDEMC
Sarcoma	hsa-mir-106b	dbDEMC
Sarcoma	hsa-let-7d	dbDEMC
Sarcoma	hsa-mir-210	dbDEMC
Sarcoma	hsa-mir-203	unconfirmed
Sarcoma	hsa-mir-150	dbDEMC
Sarcoma	hsa-mir-142	unconfirmed
Sarcoma	hsa-mir-182	dbDEMC
Sarcoma	hsa-mir-183	dbDEMC
Sarcoma	hsa-mir-199a	unconfirmed
Sarcoma	hsa-mir-146b	unconfirmed
Sarcoma	hsa-let-7g	dbDEMC
Sarcoma	hsa-let-7e	dbDEMC
Sarcoma	hsa-let-7f	dbDEMC
Sarcoma	hsa-mir-124	unconfirmed
Sarcoma	hsa-mir-214	dbDEMC
Sarcoma	hsa-mir-218	dbDEMC
Skin Neoplasms	hsa-mir-21	unconfirmed
Skin Neoplasms	hsa-mir-155	unconfirmed
Skin Neoplasms	hsa-mir-146a	unconfirmed
Skin Neoplasms	hsa-mir-125b	unconfirmed
Skin Neoplasms	hsa-mir-145	unconfirmed
Skin Neoplasms	hsa-mir-17	unconfirmed
Skin Neoplasms	hsa-mir-34a	unconfirmed
Skin Neoplasms	hsa-mir-20a	unconfirmed
Skin Neoplasms	hsa-let-7a	unconfirmed
Skin Neoplasms	hsa-mir-221	unconfirmed
Skin Neoplasms	hsa-mir-92a	unconfirmed
Skin Neoplasms	hsa-mir-31	unconfirmed
Skin Neoplasms	hsa-mir-18a	unconfirmed
Skin Neoplasms	hsa-mir-126	unconfirmed
Skin Neoplasms	hsa-mir-16	unconfirmed
Skin Neoplasms	hsa-mir-223	unconfirmed
Skin Neoplasms	hsa-mir-19b	unconfirmed
Skin Neoplasms	hsa-mir-200c	unconfirmed
Skin Neoplasms	hsa-mir-200b	unconfirmed
Skin Neoplasms	hsa-mir-143	unconfirmed
Skin Neoplasms	hsa-mir-19a	unconfirmed
Skin Neoplasms	hsa-mir-203	unconfirmed
Skin Neoplasms	hsa-mir-29a	unconfirmed
Skin Neoplasms	hsa-mir-142	unconfirmed
Skin Neoplasms	hsa-let-7b	unconfirmed
Skin Neoplasms	hsa-mir-15a	unconfirmed
Skin Neoplasms	hsa-mir-1	unconfirmed
Skin Neoplasms	hsa-mir-210	unconfirmed
Skin Neoplasms	hsa-mir-146b	unconfirmed
Skin Neoplasms	hsa-mir-29b	unconfirmed
Skin Neoplasms	hsa-mir-222	unconfirmed
Skin Neoplasms	hsa-mir-100	unconfirmed
Skin Neoplasms	hsa-mir-200a	unconfirmed
Skin Neoplasms	hsa-let-7c	unconfirmed
Skin Neoplasms	hsa-mir-34c	unconfirmed
Skin Neoplasms	hsa-mir-150	unconfirmed
Skin Neoplasms	hsa-mir-29c	unconfirmed
Skin Neoplasms	hsa-mir-181a	unconfirmed
Skin Neoplasms	hsa-mir-9	unconfirmed
Skin Neoplasms	hsa-let-7e	unconfirmed
Skin Neoplasms	hsa-let-7d	unconfirmed
Skin Neoplasms	hsa-mir-375	unconfirmed
Skin Neoplasms	hsa-mir-199a	unconfirmed
Skin Neoplasms	hsa-mir-196a	unconfirmed
Skin Neoplasms	hsa-mir-183	unconfirmed
Skin Neoplasms	hsa-mir-205	unconfirmed
Skin Neoplasms	hsa-mir-182	unconfirmed
Skin Neoplasms	hsa-mir-34b	unconfirmed
Skin Neoplasms	hsa-mir-181b	unconfirmed
Skin Neoplasms	hsa-mir-218	unconfirmed
Testicular Neoplasms	hsa-mir-21	unconfirmed
Testicular Neoplasms	hsa-mir-155	unconfirmed
Testicular Neoplasms	hsa-mir-125b	unconfirmed
Testicular Neoplasms	hsa-mir-17	unconfirmed
Testicular Neoplasms	hsa-mir-145	unconfirmed
Testicular Neoplasms	hsa-mir-20a	unconfirmed
Testicular Neoplasms	hsa-mir-146a	unconfirmed
Testicular Neoplasms	hsa-mir-34a	unconfirmed
Testicular Neoplasms	hsa-mir-200b	unconfirmed
Testicular Neoplasms	hsa-mir-126	unconfirmed
Testicular Neoplasms	hsa-mir-92a	unconfirmed
Testicular Neoplasms	hsa-let-7a	unconfirmed
Testicular Neoplasms	hsa-mir-16	unconfirmed
Testicular Neoplasms	hsa-mir-18a	unconfirmed
Testicular Neoplasms	hsa-mir-221	unconfirmed
Testicular Neoplasms	hsa-mir-143	unconfirmed
Testicular Neoplasms	hsa-mir-200c	unconfirmed
Testicular Neoplasms	hsa-mir-200a	unconfirmed
Testicular Neoplasms	hsa-mir-19a	unconfirmed
Testicular Neoplasms	hsa-mir-19b	unconfirmed
Testicular Neoplasms	hsa-let-7b	unconfirmed
Testicular Neoplasms	hsa-mir-31	unconfirmed
Testicular Neoplasms	hsa-mir-1	unconfirmed
Testicular Neoplasms	hsa-mir-34c	unconfirmed
Testicular Neoplasms	hsa-mir-141	unconfirmed
Testicular Neoplasms	hsa-mir-100	unconfirmed
Testicular Neoplasms	hsa-mir-203	unconfirmed
Testicular Neoplasms	hsa-mir-15a	unconfirmed
Testicular Neoplasms	hsa-let-7c	unconfirmed
Testicular Neoplasms	hsa-mir-375	dbDEMC
Testicular Neoplasms	hsa-mir-29c	unconfirmed
Testicular Neoplasms	hsa-mir-222	unconfirmed
Testicular Neoplasms	hsa-mir-210	unconfirmed
Testicular Neoplasms	hsa-let-7d	unconfirmed
Testicular Neoplasms	hsa-mir-223	unconfirmed
Testicular Neoplasms	hsa-mir-29b	unconfirmed
Testicular Neoplasms	hsa-mir-9	unconfirmed
Testicular Neoplasms	hsa-mir-183	unconfirmed
Testicular Neoplasms	hsa-mir-29a	unconfirmed
Testicular Neoplasms	hsa-mir-199a	HMDD
Testicular Neoplasms	hsa-mir-218	unconfirmed
Testicular Neoplasms	hsa-mir-182	unconfirmed
Testicular Neoplasms	hsa-mir-34b	unconfirmed
Testicular Neoplasms	hsa-mir-146b	unconfirmed
Testicular Neoplasms	hsa-let-7e	unconfirmed
Testicular Neoplasms	hsa-mir-214	unconfirmed
Testicular Neoplasms	hsa-mir-99a	unconfirmed
Testicular Neoplasms	hsa-mir-7	unconfirmed
Testicular Neoplasms	hsa-mir-181a	unconfirmed
Testicular Neoplasms	hsa-mir-205	unconfirmed
Thyroid Neoplasms	hsa-mir-21	HMDD&dbDEMC
Thyroid Neoplasms	hsa-mir-155	HMDD
Thyroid Neoplasms	hsa-mir-17	dbDEMC
Thyroid Neoplasms	hsa-mir-125b	unconfirmed
Thyroid Neoplasms	hsa-mir-145	HMDD
Thyroid Neoplasms	hsa-mir-34a	unconfirmed
Thyroid Neoplasms	hsa-mir-146a	HMDD&dbDEMC
Thyroid Neoplasms	hsa-mir-20a	HMDD&dbDEMC
Thyroid Neoplasms	hsa-mir-126	HMDD&dbDEMC
Thyroid Neoplasms	hsa-mir-16	unconfirmed
Thyroid Neoplasms	hsa-let-7a	unconfirmed
Thyroid Neoplasms	hsa-mir-18a	dbDEMC
Thyroid Neoplasms	hsa-mir-92a	dbDEMC
Thyroid Neoplasms	hsa-mir-200b	HMDD&dbDEMC
Thyroid Neoplasms	hsa-mir-221	HMDD&dbDEMC
Thyroid Neoplasms	hsa-mir-143	unconfirmed
Thyroid Neoplasms	hsa-let-7b	dbDEMC
Thyroid Neoplasms	hsa-mir-15a	unconfirmed
Thyroid Neoplasms	hsa-mir-19b	dbDEMC
Thyroid Neoplasms	hsa-mir-19a	unconfirmed
Thyroid Neoplasms	hsa-mir-31	HMDD&dbDEMC
Thyroid Neoplasms	hsa-mir-200c	HMDD&dbDEMC
Thyroid Neoplasms	hsa-mir-223	dbDEMC
Thyroid Neoplasms	hsa-mir-203	dbDEMC
Thyroid Neoplasms	hsa-mir-29c	dbDEMC
Thyroid Neoplasms	hsa-let-7c	unconfirmed
Thyroid Neoplasms	hsa-mir-210	unconfirmed
Thyroid Neoplasms	hsa-mir-1	unconfirmed
Thyroid Neoplasms	hsa-mir-29a	unconfirmed
Thyroid Neoplasms	hsa-mir-34c	unconfirmed
Thyroid Neoplasms	hsa-mir-200a	HMDD&dbDEMC
Thyroid Neoplasms	hsa-mir-375	dbDEMC
Thyroid Neoplasms	hsa-mir-29b	dbDEMC
Thyroid Neoplasms	hsa-let-7d	unconfirmed
Thyroid Neoplasms	hsa-mir-222	HMDD&dbDEMC
Thyroid Neoplasms	hsa-mir-199a	unconfirmed
Thyroid Neoplasms	hsa-mir-100	HMDD
Thyroid Neoplasms	hsa-mir-9	dbDEMC
Thyroid Neoplasms	hsa-mir-214	unconfirmed
Thyroid Neoplasms	hsa-let-7f	dbDEMC
Thyroid Neoplasms	hsa-let-7g	dbDEMC
Thyroid Neoplasms	hsa-mir-181a	dbDEMC
Thyroid Neoplasms	hsa-let-7i	dbDEMC
Thyroid Neoplasms	hsa-let-7e	HMDD&dbDEMC
Thyroid Neoplasms	hsa-mir-205	HMDD&dbDEMC
Thyroid Neoplasms	hsa-mir-182	dbDEMC
Thyroid Neoplasms	hsa-mir-34b	HMDD
Thyroid Neoplasms	hsa-mir-101	unconfirmed
Thyroid Neoplasms	hsa-mir-181b	unconfirmed
Thyroid Neoplasms	hsa-mir-183	dbDEMC
